# Supplementary material for: Natural Selection in Transcription Factor–DNA Interaction Motifs: A Comparative and Population Genomics Perspective
Source: Genome Biol Evol. 2025 Nov 12;17(11):evaf212. doi: 10.1093/gbe/evaf212 (PMC12645836; doi:10.1093/gbe/evaf212)
Supplement: evaf212_Supplementary_Data [file evaf212_supplementary_data.zip › supplementary_tables.xlsx]

## Sheet: Legends
Supplementary table legends
Name		Legend
Supplementary Table 1		statistical comparisons of the 500 resampling iterations for the πn/πs ratios between the three coding genomic regions (DNABD – DNA binding domains, BS – DNA binding sites and WGS – whole gene sets, All genes). Population codes – CEU – Utah residents with Central European ancestry, YRI – Yoruba from Ibadan, IB – Iberia, NS – Northern Sweden, SWE – Sweden, and ZAM – Zambia
Supplementary Table 2		statistical comparisons of the 500 resampling iterations for the Kn/Ks ratios between the three coding genomic regions (DNABD – DNA binding domains, BS – DNA binding sites and WGS – whole gene sets, All genes).
Supplementary Table 3		pathogenic variants (only single nucleotide variants) extracted from ClinVar dataset (date of accession - 2021-10-16).
Supplementary Table 4		number of variants retained within the BD (DNA binding domains) and non-BD (non-binding domains) for the six populations across three species. Population codes are same as mentioned for Supplementary Table 1.
Supplementary Table 5		distribution of the TF families in the list of analyzed TFs for H. sapiens. More than one entry can originate from a single TF in case it has more than one annotated binding domain.
Supplementary Table 6		distribution of the TF families in the list of analyzed TFs for A. thaliana. More than one entry can originate from a single TF in case it has more than one annotated binding domain.
Supplementary Table 7		distribution of the TF families in the list of analyzed TFs for D. melanogaster. More than one entry can originate from a single TF in case it has more than one annotated binding domain.
Supplementary Table 8		position information of the analyzed TF-binding domains for H. sapiens.
Supplementary Table 9		position information of the analyzed TF-binding domains for A. thaliana.
Supplementary Table 10		position information of the analyzed TF-binding domains for D. melanogaster.
Supplementary Table 11		differences in the ratio-score (indicated by ratio_score_06) vs pooled variants (indicated by no_cutoff) regimes in terms of the number of retained variants and the average normalization lengths for the six populations (πn/πs ratios, population codes are same as that for Supplementary Table 1). Columns 2 and 3 indicate the number of retained variants per regime, whereas columns 4 and 5 indicate t…
Supplementary Table 12		differences in the ratio-score (indicated by ratio_score_06) vs pooled variants (indicated by no_cutoff) regimes in terms of the number of retained variants and the average normalization lengths for the three species (Kn/Ks ratios). Columns 2 and 3 indicate the number of retained variants per regime, whereas columns 4 and 5 indicate the mean normalization lengths. Column 6 indicates the ratio of …

## Sheet: Supplementary Table 1
species	pop	comp1	comp2	p_val
H. sapiens	YRI	DNABD	non-DNABD	0
H. sapiens	CEU	DNABD	non-DNABD	6.13498e-218
H. sapiens	YRI	DNABD	WGS	0
H. sapiens	CEU	DNABD	WGS	0
H. sapiens	YRI	BS	non-DNABD	0
H. sapiens	CEU	BS	non-DNABD	0
H. sapiens	YRI	BS	WGS	0
H. sapiens	CEU	BS	WGS	0
A. thaliana	IB	DNABD	non-DNABD	0
A. thaliana	NS	DNABD	non-DNABD	0
A. thaliana	IB	DNABD	WGS	0
A. thaliana	NS	DNABD	WGS	0
A. thaliana	IB	BS	non-DNABD	1.56025e-95
A. thaliana	NS	BS	non-DNABD	0
A. thaliana	IB	BS	WGS	2.51416033806388e-314
A. thaliana	NS	BS	WGS	0
D. melanogaster	ZAM	DNABD	non-DNABD	0
D. melanogaster	SWE	DNABD	non-DNABD	0
D. melanogaster	ZAM	DNABD	WGS	0
D. melanogaster	SWE	DNABD	WGS	0
D. melanogaster	ZAM	BS	non-DNABD	0.0117289
D. melanogaster	SWE	BS	non-DNABD	0
D. melanogaster	ZAM	BS	WGS	0.0340605
D. melanogaster	SWE	BS	WGS	0

## Sheet: Supplementary Table 2
species	comp1	comp2	p_val
H. sapiens	DNABD	non-DNABD	0
A. thaliana	DNABD	non-DNABD	0
D. melanogaster	DNABD	non-DNABD	0
H. sapiens	DNABD	WGS	0
A. thaliana	DNABD	WGS	0
D. melanogaster	DNABD	WGS	0
H. sapiens	BS	non-DNABD	0
A. thaliana	BS	non-DNABD	0
D. melanogaster	BS	non-DNABD	0
H. sapiens	BS	WGS	0
A. thaliana	BS	WGS	0
D. melanogaster	BS	WGS	0

## Sheet: Supplementary Table 3
Type	GeneID	GeneSymbol	ClinicalSignificance	Chromosome	Start
single nucleotide variant	55572	FOXRED1	Pathogenic	11	126275389
single nucleotide variant	55572	FOXRED1	Pathogenic	11	126277517
single nucleotide variant	3077	HFE	Conflicting interpretations of pathogenicity, other, risk factor	6	26092913
single nucleotide variant	3077	HFE	Conflicting interpretations of pathogenicity, other	6	26090951
single nucleotide variant	3077	HFE	Conflicting interpretations of pathogenicity	6	26090957
single nucleotide variant	3077	HFE	Pathogenic	6	26091041
single nucleotide variant	3077	HFE	Pathogenic	6	26091354
single nucleotide variant	3077	HFE	Pathogenic	6	26093215
single nucleotide variant	3077	HFE	Pathogenic	6	26092916
single nucleotide variant	57539	WDR35	Pathogenic	2	19989284
single nucleotide variant	57539	WDR35	Pathogenic	2	19945787
single nucleotide variant	57539	WDR35	Likely pathogenic	2	19933469
single nucleotide variant	26090	ABHD12	Pathogenic	20	25302322
single nucleotide variant	112817	HOGA1	Pathogenic/Likely pathogenic	10	97611535
single nucleotide variant	112817	HOGA1	Conflicting interpretations of pathogenicity	10	97598852
single nucleotide variant	112817	HOGA1	Pathogenic	10	97600167
single nucleotide variant	112817	HOGA1	Pathogenic	10	97584912
single nucleotide variant	112817	HOGA1	Pathogenic/Likely pathogenic	10	97601925
single nucleotide variant	84140	FAM161A	Pathogenic	2	61840319
single nucleotide variant	84140	FAM161A	Pathogenic	2	61839695
single nucleotide variant	84140	FAM161A	Pathogenic	2	61839437
single nucleotide variant	84140	FAM161A	Pathogenic	2	61836075
single nucleotide variant	284403	WDR62	Conflicting interpretations of pathogenicity	19	36084678
single nucleotide variant	284403	WDR62	Pathogenic	19	36067415
single nucleotide variant	284403	WDR62	Pathogenic	19	36083099
single nucleotide variant	51057	WDPCP	Pathogenic	2	63492941
single nucleotide variant	57465	TBC1D24	Pathogenic	16	2496587
single nucleotide variant	57465	TBC1D24	Conflicting interpretations of pathogenicity	16	2500822
single nucleotide variant	57465	TBC1D24	Pathogenic	16	2496899
single nucleotide variant	63929	XPNPEP3	Pathogenic	22	40924482
single nucleotide variant	22995	CEP152	Pathogenic/Likely pathogenic	15	48793359
single nucleotide variant	22995	CEP152	Likely pathogenic	15	48756289
single nucleotide variant	10806	SDCCAG8	Pathogenic	1	243305133
single nucleotide variant	10806	SDCCAG8	Pathogenic	1	243304716
single nucleotide variant	611	OPN1SW	Pathogenic	7	128774545
single nucleotide variant	611	OPN1SW	Pathogenic	7	128773786
single nucleotide variant	7389	UROD	Pathogenic	1	45014803
single nucleotide variant	7389	UROD	Pathogenic	1	45014803
single nucleotide variant	7389	UROD	Pathogenic	1	45014071
single nucleotide variant	7389	UROD	Pathogenic	1	45013933
single nucleotide variant	7389	UROD	Pathogenic	1	45014835
single nucleotide variant	7389	UROD	Pathogenic	1	45013187
single nucleotide variant	7389	UROD	Likely pathogenic	1	45014996
single nucleotide variant	7389	UROD	Pathogenic	1	45015006
single nucleotide variant	7389	UROD	Pathogenic	1	45013928
single nucleotide variant	7389	UROD	Pathogenic	1	45014017
single nucleotide variant	7389	UROD	Pathogenic	1	45014976
single nucleotide variant	7389	UROD	Pathogenic	1	45015389
single nucleotide variant	3988	LIPA	Pathogenic/Likely pathogenic	10	89225168
single nucleotide variant	3988	LIPA	Pathogenic	10	89223710
single nucleotide variant	3988	LIPA	Pathogenic	10	89222510
single nucleotide variant	3988	LIPA	Pathogenic	10	89245776
single nucleotide variant	60495	HPSE2	Pathogenic	10	98482733
single nucleotide variant	60495	HPSE2	Pathogenic	10	98490103
single nucleotide variant	60495	HPSE2	Pathogenic	10	99144391
single nucleotide variant	427	ASAH1	Pathogenic	8	18061724
single nucleotide variant	427	ASAH1	Likely pathogenic	8	18064501
single nucleotide variant	427	ASAH1	Likely pathogenic	8	18075559
single nucleotide variant	427	ASAH1	Pathogenic	8	18059424
single nucleotide variant	427	ASAH1	Pathogenic	8	18062383
single nucleotide variant	6948	TCN2	Pathogenic	22	30613044
single nucleotide variant	6948	TCN2	Pathogenic	22	30615125
single nucleotide variant	388939	PCARE	Pathogenic	2	29073661
single nucleotide variant	388939	PCARE	Pathogenic	2	29073706
single nucleotide variant	55654	TMEM127	Pathogenic	2	96254117
single nucleotide variant	55654	TMEM127	Pathogenic	2	96254050
single nucleotide variant	55654	TMEM127	Likely pathogenic, risk factor	2	96254998
single nucleotide variant	63894	VIPAS39	Pathogenic	14	77444311
single nucleotide variant	63894	VIPAS39	Pathogenic	14	77442636
single nucleotide variant	63894	VIPAS39	Pathogenic	14	77435885
single nucleotide variant	63894	VIPAS39	Pathogenic	14	77454101
single nucleotide variant	875	CBS	Pathogenic	21	43062988
single nucleotide variant	875	CBS	Pathogenic/Likely pathogenic	21	43066260
single nucleotide variant	875	CBS	Pathogenic/Likely pathogenic	21	43066353
single nucleotide variant	875	CBS	Pathogenic	21	43063074
single nucleotide variant	875	CBS	Pathogenic	21	43066279
single nucleotide variant	875	CBS	Pathogenic/Likely pathogenic	21	43066264
single nucleotide variant	875	CBS	Pathogenic	21	43059299
single nucleotide variant	875	CBS	Pathogenic/Likely pathogenic	21	43063931
single nucleotide variant	875	CBS	Pathogenic/Likely pathogenic	21	43058862
single nucleotide variant	875	CBS	Conflicting interpretations of pathogenicity	21	43065645
single nucleotide variant	875	CBS	Pathogenic	21	43058970
single nucleotide variant	875	CBS	Pathogenic/Likely pathogenic	21	43060528
single nucleotide variant	875	CBS	Pathogenic	21	43065481
single nucleotide variant	286262	TPRN	Pathogenic/Likely pathogenic	9	137199473
single nucleotide variant	113278	SLC52A3	Pathogenic	20	765564
single nucleotide variant	113278	SLC52A3	Pathogenic	20	763901
single nucleotide variant	113278	SLC52A3	Conflicting interpretations of pathogenicity	20	765669
single nucleotide variant	113278	SLC52A3	Pathogenic	20	765693
single nucleotide variant	4942	OAT	Pathogenic	10	124412169
single nucleotide variant	4942	OAT	Pathogenic/Likely pathogenic	10	124398076
single nucleotide variant	4942	OAT	Pathogenic	10	124412009
single nucleotide variant	4942	OAT	Pathogenic	10	124408887
single nucleotide variant	4942	OAT	Pathogenic	10	124405545
single nucleotide variant	4942	OAT	Pathogenic	10	124403019
single nucleotide variant	4942	OAT	Pathogenic	10	124403015
single nucleotide variant	4942	OAT	Pathogenic	10	124398057
single nucleotide variant	4942	OAT	Pathogenic	10	124398012
single nucleotide variant	4942	OAT	Likely pathogenic	10	124400875
single nucleotide variant	4942	OAT	Pathogenic	10	124403835
single nucleotide variant	4942	OAT	Pathogenic/Likely pathogenic	10	124401746
single nucleotide variant	4942	OAT	Pathogenic	10	124412010
single nucleotide variant	4942	OAT	Pathogenic	10	124401785
single nucleotide variant	4942	OAT	Pathogenic	10	124405534
single nucleotide variant	4942	OAT	Likely pathogenic	10	124403847
single nucleotide variant	4942	OAT	Pathogenic	10	124403820
single nucleotide variant	4942	OAT	Pathogenic	10	124400941
single nucleotide variant	4942	OAT	Pathogenic/Likely pathogenic	10	124398090
single nucleotide variant	4942	OAT	Pathogenic	10	124398082
single nucleotide variant	4942	OAT	Pathogenic	10	124398061
single nucleotide variant	4942	OAT	Pathogenic	10	124405457
single nucleotide variant	4942	OAT	Pathogenic/Likely pathogenic	10	124402930
single nucleotide variant	4942	OAT	Pathogenic	10	124397986
single nucleotide variant	4942	OAT	Pathogenic	10	124405551
single nucleotide variant	4942	OAT	Pathogenic	10	124403003
single nucleotide variant	4942	OAT	Pathogenic	10	124403892
single nucleotide variant	4942	OAT	Pathogenic	10	124408897
single nucleotide variant	4942	OAT	Pathogenic	10	124405488
single nucleotide variant	1807	DPYS	Pathogenic	8	104428071
single nucleotide variant	1807	DPYS	Pathogenic	8	104392924
single nucleotide variant	1807	DPYS	Pathogenic	8	104427994
single nucleotide variant	1807	DPYS	Pathogenic	8	104424247
single nucleotide variant	285590	SH3PXD2B	Pathogenic	5	172422445
single nucleotide variant	285590	SH3PXD2B	Pathogenic	5	172422498
single nucleotide variant	389207	GRXCR1	Pathogenic	4	43020345
single nucleotide variant	389207	GRXCR1	Pathogenic	4	42963153
single nucleotide variant	389207	GRXCR1	Pathogenic/Likely pathogenic	4	42893495
single nucleotide variant	389207	GRXCR1	Pathogenic	4	42962919
single nucleotide variant	51259	TMEM216	Pathogenic/Likely pathogenic	11	61393965
single nucleotide variant	51259	TMEM216	Pathogenic	11	61393965
single nucleotide variant	51259	TMEM216	Pathogenic/Likely pathogenic	11	61397885
single nucleotide variant	51259	TMEM216	Pathogenic/Likely pathogenic	11	61397774
single nucleotide variant	79650	USB1	Pathogenic	16	58017332
single nucleotide variant	79650	USB1	Pathogenic	16	58014325
single nucleotide variant	100134444	KCNJ18	Pathogenic, risk factor	17	21703847
single nucleotide variant	100134444	KCNJ18	Pathogenic, risk factor	17	21703883
single nucleotide variant	5184	PEPD	Likely pathogenic	19	33401862
single nucleotide variant	5184	PEPD	Pathogenic	19	33464060
single nucleotide variant	5184	PEPD	Likely pathogenic	19	33401855
single nucleotide variant	5184	PEPD	Pathogenic/Likely pathogenic	19	33387892
single nucleotide variant	5184	PEPD	Pathogenic	19	33411697
single nucleotide variant	5184	PEPD	Pathogenic	19	33388000
single nucleotide variant	5184	PEPD	Pathogenic	19	33464006
single nucleotide variant	175	AGA	Pathogenic	4	177438764
single nucleotide variant	175	AGA	Pathogenic	4	177433250
single nucleotide variant	175	AGA	Pathogenic	4	177433238
single nucleotide variant	175	AGA	Pathogenic/Likely pathogenic	4	177439668
single nucleotide variant	175	AGA	Likely pathogenic	4	177433213
single nucleotide variant	175	AGA	Pathogenic	4	177440340
single nucleotide variant	1528	CYB5A	Pathogenic	18	74263479
single nucleotide variant	256764	WDR72	Pathogenic	15	53615858
single nucleotide variant	256764	WDR72	Pathogenic	15	53609531
single nucleotide variant	1727	CYB5R3	Pathogenic	22	42628233
single nucleotide variant	1727	CYB5R3	Pathogenic	22	42631431
single nucleotide variant	1727	CYB5R3	Pathogenic	22	42628169
single nucleotide variant	1727	CYB5R3	Pathogenic	22	42630899
single nucleotide variant	1727	CYB5R3	Pathogenic	22	42619946
single nucleotide variant	1727	CYB5R3	Pathogenic	22	42628144
single nucleotide variant	1727	CYB5R3	Pathogenic	22	42623867
single nucleotide variant	1727	CYB5R3	Pathogenic	22	42627327
single nucleotide variant	1727	CYB5R3	Pathogenic	22	42627690
single nucleotide variant	1727	CYB5R3	Pathogenic	22	42631386
single nucleotide variant	1727	CYB5R3	Pathogenic	22	42630986
single nucleotide variant	1727	CYB5R3	Pathogenic	22	42627674
single nucleotide variant	1727	CYB5R3	Pathogenic	22	42627326
single nucleotide variant	1727	CYB5R3	Pathogenic	22	42619804
single nucleotide variant	1727	CYB5R3	Pathogenic	22	42623803
single nucleotide variant	7508	XPC	Conflicting interpretations of pathogenicity	3	14158882
single nucleotide variant	7508	XPC	Pathogenic	3	14156333
single nucleotide variant	7508	XPC	Pathogenic	3	14158148
single nucleotide variant	7508	XPC	Pathogenic	3	14168389
single nucleotide variant	7508	XPC	Pathogenic	3	14168404
single nucleotide variant	123872	DNAAF1	Pathogenic	16	84159744
single nucleotide variant	123872	DNAAF1	Pathogenic	16	84159725
single nucleotide variant	123872	DNAAF1	Pathogenic	16	84154748
single nucleotide variant	282996	RBM20	Pathogenic	10	110812310
single nucleotide variant	282996	RBM20	Pathogenic	10	110812298
single nucleotide variant	282996	RBM20	Pathogenic/Likely pathogenic	10	110812303
single nucleotide variant	282996	RBM20	Pathogenic/Likely pathogenic	10	110812304
single nucleotide variant	282996	RBM20	Pathogenic	10	110812306
single nucleotide variant	200942	KLHDC8B	Pathogenic	3	49171662
single nucleotide variant	5345	SERPINF2	Pathogenic	17	1754289
single nucleotide variant	124583	CANT1	Pathogenic	17	78993858
single nucleotide variant	124583	CANT1	Pathogenic	17	78993857
single nucleotide variant	124583	CANT1	Pathogenic	17	78997249
single nucleotide variant	124583	CANT1	Pathogenic	17	78993860
single nucleotide variant	7450	VWF	Pathogenic	12	6018535
single nucleotide variant	7450	VWF	Pathogenic/Likely pathogenic	12	6018629
single nucleotide variant	7450	VWF	Pathogenic	12	6018598
single nucleotide variant	7450	VWF	Pathogenic	12	6019479
single nucleotide variant	7450	VWF	Pathogenic/Likely pathogenic	12	6019502
single nucleotide variant	7450	VWF	Pathogenic/Likely pathogenic	12	6019496
single nucleotide variant	7450	VWF	Pathogenic	12	6019472
single nucleotide variant	7450	VWF	Pathogenic	12	6019396
single nucleotide variant	7450	VWF	Pathogenic	12	6018581
single nucleotide variant	7450	VWF	Conflicting interpretations of pathogenicity	12	6019222
single nucleotide variant	7450	VWF	Likely pathogenic	12	6044361
single nucleotide variant	7450	VWF	Pathogenic	12	6036488
single nucleotide variant	7450	VWF	Pathogenic/Likely pathogenic	12	6034812
single nucleotide variant	7450	VWF	Pathogenic	12	6018443
single nucleotide variant	7450	VWF	Pathogenic	12	6013544
single nucleotide variant	7450	VWF	Pathogenic	12	5969337
single nucleotide variant	7450	VWF	Pathogenic	12	6019448
single nucleotide variant	7450	VWF	Pathogenic	12	6019604
single nucleotide variant	7450	VWF	Pathogenic	12	6019478
single nucleotide variant	7450	VWF	Pathogenic	12	6018877
single nucleotide variant	7450	VWF	Pathogenic	12	6057930
single nucleotide variant	7450	VWF	Pathogenic	12	5949140
single nucleotide variant	7450	VWF	Pathogenic	12	6021960
single nucleotide variant	7450	VWF	Pathogenic	12	6022833
single nucleotide variant	7450	VWF	Conflicting interpretations of pathogenicity	12	6018667
single nucleotide variant	7450	VWF	Pathogenic	12	6019564
single nucleotide variant	7450	VWF	Pathogenic	12	6044349
single nucleotide variant	7450	VWF	Pathogenic	12	6044322
single nucleotide variant	7450	VWF	Conflicting interpretations of pathogenicity	12	6019621
single nucleotide variant	7450	VWF	Pathogenic	12	5981988
single nucleotide variant	7450	VWF	Pathogenic	12	6072369
single nucleotide variant	7450	VWF	Pathogenic	12	6025624
single nucleotide variant	7450	VWF	Pathogenic	12	6057995
single nucleotide variant	23554	TSPAN12	Pathogenic	7	120788801
single nucleotide variant	23554	TSPAN12	Pathogenic	7	120806599
single nucleotide variant	23554	TSPAN12	Pathogenic	7	120810512
single nucleotide variant	91624	NEXN	Conflicting interpretations of pathogenicity	1	77942756
single nucleotide variant	91624	NEXN	Pathogenic	1	77942632
single nucleotide variant	54463	RETREG1	Pathogenic	5	16477736
single nucleotide variant	54463	RETREG1	Pathogenic	5	16565788
single nucleotide variant	4763	NF1	Likely pathogenic	17	31334883
single nucleotide variant	4763	NF1	Pathogenic	17	31334933
single nucleotide variant	4763	NF1	Pathogenic	17	31258500
single nucleotide variant	4763	NF1	Pathogenic	17	31337430
single nucleotide variant	4763	NF1	Pathogenic	17	31337514
single nucleotide variant	4763	NF1	Pathogenic	17	31334927
single nucleotide variant	4763	NF1	Pathogenic	17	31249093
single nucleotide variant	4763	NF1	Pathogenic	17	31230383
single nucleotide variant	4763	NF1	Likely pathogenic	17	31230373
single nucleotide variant	4763	NF1	Likely pathogenic	17	31258406
single nucleotide variant	4763	NF1	Pathogenic	17	31261810
single nucleotide variant	4763	NF1	Pathogenic	17	31221842
single nucleotide variant	4763	NF1	Pathogenic	17	31235729
single nucleotide variant	4763	NF1	Pathogenic	17	31214524
single nucleotide variant	4763	NF1	Pathogenic	17	31214581
single nucleotide variant	4763	NF1	Pathogenic	17	31201486
single nucleotide variant	4763	NF1	Pathogenic	17	31249030
single nucleotide variant	4763	NF1	Pathogenic	17	31336750
single nucleotide variant	4763	NF1	Pathogenic	17	31336328
single nucleotide variant	4763	NF1	Pathogenic	17	31235623
single nucleotide variant	4763	NF1	Pathogenic	17	31201044
single nucleotide variant	4763	NF1	Pathogenic	17	31343138
single nucleotide variant	4763	NF1	Conflicting interpretations of pathogenicity	17	31235630
single nucleotide variant	4763	NF1	Pathogenic	17	31330459
single nucleotide variant	4763	NF1	Pathogenic	17	31229146
single nucleotide variant	4763	NF1	Pathogenic	17	31261858
single nucleotide variant	5476	CTSA	Pathogenic	20	45898068
single nucleotide variant	5476	CTSA	Pathogenic	20	45893314
single nucleotide variant	5476	CTSA	Pathogenic	20	45891714
single nucleotide variant	5476	CTSA	Pathogenic	20	45891761
single nucleotide variant	5476	CTSA	Pathogenic	20	45891990
single nucleotide variant	5476	CTSA	Pathogenic	20	45897736
single nucleotide variant	5476	CTSA	Pathogenic	20	45894040
single nucleotide variant	5476	CTSA	Pathogenic	20	45892434
single nucleotide variant	5476	CTSA	Pathogenic	20	45894002
single nucleotide variant	5476	CTSA	Pathogenic	20	45898065
single nucleotide variant	5476	CTSA	Pathogenic	20	45897769
single nucleotide variant	5476	CTSA	Pathogenic	20	45898107
single nucleotide variant	5476	CTSA	Pathogenic	20	45894081
single nucleotide variant	2760	GM2A	Pathogenic	5	151266899
single nucleotide variant	2760	GM2A	Pathogenic	5	151267375
single nucleotide variant	2760	GM2A	Pathogenic	5	151259833
single nucleotide variant	125336	LOXHD1	Pathogenic	18	46572125
single nucleotide variant	56623	INPP5E	Pathogenic	9	136429731
single nucleotide variant	56623	INPP5E	Pathogenic	9	136431830
single nucleotide variant	56623	INPP5E	Pathogenic	9	136430391
single nucleotide variant	56623	INPP5E	Pathogenic	9	136432562
single nucleotide variant	56623	INPP5E	Pathogenic/Likely pathogenic	9	136433182
single nucleotide variant	54949	SDHAF2	Pathogenic	11	61437820
single nucleotide variant	6898	TAT	Pathogenic/Likely pathogenic	16	71576247
single nucleotide variant	6898	TAT	Pathogenic	16	71572224
single nucleotide variant	6898	TAT	Pathogenic	16	71568260
single nucleotide variant	6898	TAT	Pathogenic	16	71569894
single nucleotide variant	6898	TAT	Pathogenic	16	71576031
single nucleotide variant	131669	UROC1	Pathogenic	3	126498141
single nucleotide variant	131669	UROC1	Pathogenic	3	126510712
single nucleotide variant	84233	TMEM126A	Pathogenic	11	85654139
single nucleotide variant	8635	RNASET2	Pathogenic	6	166931061
single nucleotide variant	8635	RNASET2	Pathogenic	6	166943091
single nucleotide variant	5224	PGAM2	Pathogenic	7	44065297
single nucleotide variant	5224	PGAM2	Pathogenic	7	44065264
single nucleotide variant	5224	PGAM2	Conflicting interpretations of pathogenicity	7	44065240
single nucleotide variant	25915	NDUFAF3	Pathogenic	3	49022497
single nucleotide variant	25915	NDUFAF3	Pathogenic	3	49022903
single nucleotide variant	25915	NDUFAF3	Pathogenic	3	49022146
single nucleotide variant	81027	TUBB1	Likely pathogenic	20	59024379
single nucleotide variant	347733	TUBB2B	Pathogenic	6	3225575
single nucleotide variant	347733	TUBB2B	Pathogenic	6	3225406
single nucleotide variant	347733	TUBB2B	Pathogenic	6	3225296
single nucleotide variant	644096	SDHAF1	Pathogenic	19	35995443
single nucleotide variant	644096	SDHAF1	Pathogenic	19	35995438
single nucleotide variant	57017	COQ9	Pathogenic	16	57459583
single nucleotide variant	1806	DPYD	Pathogenic	1	97079133
single nucleotide variant	4059	BCAM	Pathogenic	19	44813527
single nucleotide variant	4059	BCAM	Pathogenic	19	44813547
single nucleotide variant	4059	BCAM	Pathogenic	19	44812319
single nucleotide variant	405753	DUOXA2	Pathogenic	15	45117274
single nucleotide variant	147372	CCBE1	Pathogenic	18	59480228
single nucleotide variant	147372	CCBE1	Pathogenic	18	59469568
single nucleotide variant	147372	CCBE1	Pathogenic	18	59438119
single nucleotide variant	147372	CCBE1	Pathogenic	18	59466772
single nucleotide variant	1371	CPOX	Pathogenic	3	98585622
single nucleotide variant	1371	CPOX	Pathogenic/Likely pathogenic	3	98581474
single nucleotide variant	1371	CPOX	Pathogenic	3	98588783
single nucleotide variant	1371	CPOX	Pathogenic	3	98581404
single nucleotide variant	1371	CPOX	Pathogenic	3	98593420
single nucleotide variant	1371	CPOX	Pathogenic	3	98591089
single nucleotide variant	1371	CPOX	Pathogenic	3	98585631
single nucleotide variant	1371	CPOX	Pathogenic	3	98588831
single nucleotide variant	229	ALDOB	Pathogenic	9	101427574
single nucleotide variant	229	ALDOB	Pathogenic	9	101427498
single nucleotide variant	229	ALDOB	Pathogenic/Likely pathogenic	9	101425532
single nucleotide variant	229	ALDOB	Pathogenic	9	101421899
single nucleotide variant	229	ALDOB	Pathogenic/Likely pathogenic	9	101430878
single nucleotide variant	229	ALDOB	Pathogenic/Likely pathogenic	9	101429901
single nucleotide variant	229	ALDOB	Pathogenic/Likely pathogenic	9	101425628
single nucleotide variant	229	ALDOB	Pathogenic	9	101427580
single nucleotide variant	5805	PTS	Pathogenic	11	112226517
single nucleotide variant	5805	PTS	Pathogenic	11	112228665
single nucleotide variant	5805	PTS	Pathogenic	11	112233178
single nucleotide variant	5805	PTS	Pathogenic/Likely pathogenic	11	112230210
single nucleotide variant	5805	PTS	Pathogenic	11	112228649
single nucleotide variant	5805	PTS	Likely pathogenic	11	112233464
single nucleotide variant	5805	PTS	Pathogenic	11	112233205
single nucleotide variant	5805	PTS	Pathogenic	11	112228271
single nucleotide variant	5860	QDPR	Pathogenic	4	17511987
single nucleotide variant	5860	QDPR	Pathogenic	4	17501833
single nucleotide variant	5860	QDPR	Pathogenic	4	17509363
single nucleotide variant	5860	QDPR	Pathogenic	4	17492328
single nucleotide variant	5860	QDPR	Pathogenic	4	17504404
single nucleotide variant	222546	RFX6	Pathogenic	6	116877954
single nucleotide variant	222546	RFX6	Pathogenic	6	116877784
single nucleotide variant	222546	RFX6	Pathogenic	6	116895209
single nucleotide variant	222546	RFX6	Pathogenic	6	116895184
single nucleotide variant	222546	RFX6	Pathogenic	6	116882404
single nucleotide variant	345895	RSPH4A	Pathogenic	6	116617083
single nucleotide variant	345895	RSPH4A	Pathogenic	6	116616948
single nucleotide variant	345895	RSPH4A	Pathogenic	6	116628175
single nucleotide variant	286	ANK1	Pathogenic	8	41672445
single nucleotide variant	286	ANK1	Pathogenic	8	41668498
single nucleotide variant	286	ANK1	Pathogenic/Likely pathogenic	8	41661923
single nucleotide variant	286	ANK1	Conflicting interpretations of pathogenicity	8	41797691
single nucleotide variant	286	ANK1	Pathogenic/Likely pathogenic	8	41708992
single nucleotide variant	2201	FBN2	Pathogenic	5	128335544
single nucleotide variant	2201	FBN2	Pathogenic	5	128395182
single nucleotide variant	2201	FBN2	Pathogenic	5	128328823
single nucleotide variant	2201	FBN2	Pathogenic	5	128335592
single nucleotide variant	2201	FBN2	Pathogenic	5	128344385
single nucleotide variant	2201	FBN2	Pathogenic	5	128338980
single nucleotide variant	2201	FBN2	Pathogenic	5	128335543
single nucleotide variant	55172	DNAAF2	Pathogenic	14	49635127
single nucleotide variant	80067	DCAF17	Pathogenic	2	171480198
single nucleotide variant	80067	DCAF17	Pathogenic	2	171473981
single nucleotide variant	346007	EYS	Pathogenic	6	64436244
single nucleotide variant	346007	EYS	Pathogenic/Likely pathogenic	6	63720626
single nucleotide variant	54968	TMEM70	Pathogenic	8	73981153
single nucleotide variant	220074	LRTOMT	Pathogenic	11	72106094
single nucleotide variant	220074	LRTOMT	Pathogenic	11	72106165
single nucleotide variant	220074	LRTOMT	Pathogenic	11	72106180
single nucleotide variant	220074	LRTOMT	Pathogenic	11	72106185
single nucleotide variant	137682	NDUFAF6	Pathogenic	8	95032093
single nucleotide variant	2235	FECH	Pathogenic	18	57550734
single nucleotide variant	2235	FECH	Pathogenic	18	57554259
single nucleotide variant	2235	FECH	Pathogenic	18	57551312
single nucleotide variant	2235	FECH	Pathogenic	18	57551367
single nucleotide variant	2235	FECH	Pathogenic	18	57573244
single nucleotide variant	2235	FECH	Pathogenic	18	57573240
single nucleotide variant	2235	FECH	Pathogenic	18	57551317
single nucleotide variant	2235	FECH	Pathogenic	18	57580062
single nucleotide variant	2235	FECH	Conflicting interpretations of pathogenicity	18	57571588
single nucleotide variant	55315	SLC29A3	Pathogenic	10	71362459
single nucleotide variant	55315	SLC29A3	Likely pathogenic	10	71362510
single nucleotide variant	55315	SLC29A3	Pathogenic	10	71362489
single nucleotide variant	55315	SLC29A3	Pathogenic	10	71344255
single nucleotide variant	55315	SLC29A3	Pathogenic	10	71362526
single nucleotide variant	79133	NDUFAF5	Likely pathogenic	20	13801652
single nucleotide variant	79133	NDUFAF5	Pathogenic	20	13794939
single nucleotide variant	3827	KNG1	Pathogenic	3	186727258
single nucleotide variant	5053	PAH	Pathogenic	12	102840399
single nucleotide variant	5053	PAH	Pathogenic	12	102840493
single nucleotide variant	5053	PAH	Pathogenic	12	102846932
single nucleotide variant	5053	PAH	Pathogenic	12	102844424
single nucleotide variant	5053	PAH	Pathogenic	12	102852819
single nucleotide variant	5053	PAH	Pathogenic	12	102894756
single nucleotide variant	5053	PAH	Pathogenic	12	102852875
single nucleotide variant	5053	PAH	Pathogenic/Likely pathogenic	12	102894826
single nucleotide variant	5053	PAH	Pathogenic	12	102852903
single nucleotide variant	5053	PAH	Pathogenic	12	102917130
single nucleotide variant	5053	PAH	Pathogenic	12	102866632
single nucleotide variant	5053	PAH	Pathogenic	12	102852930
single nucleotide variant	5053	PAH	Likely pathogenic	12	102852815
single nucleotide variant	5053	PAH	Pathogenic	12	102855231
single nucleotide variant	5053	PAH	Pathogenic	12	102852929
single nucleotide variant	5053	PAH	Pathogenic	12	102840477
single nucleotide variant	5053	PAH	Pathogenic	12	102840474
single nucleotide variant	5053	PAH	Pathogenic	12	102866664
single nucleotide variant	5053	PAH	Pathogenic	12	102843777
single nucleotide variant	5053	PAH	Pathogenic	12	102852843
single nucleotide variant	5053	PAH	Likely pathogenic	12	102852839
single nucleotide variant	5053	PAH	Pathogenic	12	102852814
single nucleotide variant	5053	PAH	Pathogenic/Likely pathogenic	12	102852893
single nucleotide variant	5053	PAH	Pathogenic	12	102843648
single nucleotide variant	5053	PAH	Pathogenic/Likely pathogenic	12	102852881
single nucleotide variant	5053	PAH	Pathogenic	12	102852828
single nucleotide variant	5053	PAH	Pathogenic	12	102912842
single nucleotide variant	5053	PAH	Pathogenic	12	102843790
single nucleotide variant	5053	PAH	Pathogenic	12	102912816
single nucleotide variant	5053	PAH	Likely pathogenic	12	102855180
single nucleotide variant	5053	PAH	Pathogenic	12	102852876
single nucleotide variant	5053	PAH	Pathogenic	12	102840492
single nucleotide variant	5053	PAH	Pathogenic	12	102851703
single nucleotide variant	5053	PAH	Pathogenic	12	102852813
single nucleotide variant	5053	PAH	Pathogenic/Likely pathogenic	12	102844356
single nucleotide variant	5053	PAH	Likely pathogenic	12	102846899
single nucleotide variant	5053	PAH	Pathogenic	12	102840472
single nucleotide variant	5053	PAH	Pathogenic	12	102846948
single nucleotide variant	5053	PAH	Pathogenic	12	102843683
single nucleotide variant	5053	PAH	Likely pathogenic	12	102852926
single nucleotide variant	5053	PAH	Pathogenic	12	102917128
single nucleotide variant	5053	PAH	Pathogenic/Likely pathogenic	12	102843782
single nucleotide variant	5053	PAH	Pathogenic	12	102844404
single nucleotide variant	5053	PAH	Pathogenic	12	102843676
single nucleotide variant	5053	PAH	Pathogenic	12	102843769
single nucleotide variant	5053	PAH	Pathogenic	12	102843706
single nucleotide variant	5053	PAH	Pathogenic	12	102912823
single nucleotide variant	5053	PAH	Likely pathogenic	12	102912819
single nucleotide variant	5053	PAH	Pathogenic	12	102855315
single nucleotide variant	5053	PAH	Pathogenic	12	102852923
single nucleotide variant	5053	PAH	Likely pathogenic	12	102844333
single nucleotide variant	5053	PAH	Likely pathogenic	12	102840495
single nucleotide variant	5053	PAH	Pathogenic	12	102894893
single nucleotide variant	5053	PAH	Pathogenic/Likely pathogenic	12	102894860
single nucleotide variant	22858	CILK1	Pathogenic	6	53016099
single nucleotide variant	22868	FASTKD2	Pathogenic	2	206774264
single nucleotide variant	2153	F5	Pathogenic, risk factor	1	169549811
single nucleotide variant	2153	F5	Pathogenic	1	169555300
single nucleotide variant	2153	F5	Pathogenic	1	169555299
single nucleotide variant	2153	F5	Pathogenic	1	169560701
single nucleotide variant	2153	F5	Pathogenic	1	169530805
single nucleotide variant	2153	F5	Pathogenic	1	169542689
single nucleotide variant	2153	F5	Pathogenic	1	169541609
single nucleotide variant	2153	F5	Likely pathogenic	1	169518453
single nucleotide variant	2153	F5	Pathogenic	1	169552693
single nucleotide variant	5624	PROC	Pathogenic	2	127428602
single nucleotide variant	5624	PROC	Pathogenic	2	127428892
single nucleotide variant	5624	PROC	Pathogenic/Likely pathogenic	2	127426180
single nucleotide variant	5624	PROC	Pathogenic	2	127428462
single nucleotide variant	5624	PROC	Pathogenic	2	127428485
single nucleotide variant	5624	PROC	Pathogenic	2	127428587
single nucleotide variant	5624	PROC	Pathogenic	2	127421397
single nucleotide variant	5624	PROC	Pathogenic	2	127421438
single nucleotide variant	5624	PROC	Pathogenic	2	127428560
single nucleotide variant	5624	PROC	Pathogenic	2	127428426
single nucleotide variant	5624	PROC	Pathogenic	2	127426207
single nucleotide variant	5624	PROC	Pathogenic/Likely pathogenic	2	127426208
single nucleotide variant	5624	PROC	Likely pathogenic	2	127428374
single nucleotide variant	5624	PROC	Pathogenic	2	127426236
single nucleotide variant	5624	PROC	Pathogenic	2	127426227
single nucleotide variant	5624	PROC	Conflicting interpretations of pathogenicity	2	127427219
single nucleotide variant	5624	PROC	Pathogenic	2	127428895
single nucleotide variant	5624	PROC	Pathogenic	2	127428575
single nucleotide variant	5624	PROC	Pathogenic	2	127423319
single nucleotide variant	5624	PROC	Likely pathogenic	2	127428495
single nucleotide variant	2517	FUCA1	Pathogenic	1	23845837
single nucleotide variant	2517	FUCA1	Pathogenic	1	23848671
single nucleotide variant	2517	FUCA1	Pathogenic	1	23854359
single nucleotide variant	2517	FUCA1	Pathogenic	1	23868043
single nucleotide variant	2517	FUCA1	Pathogenic	1	23848649
single nucleotide variant	2517	FUCA1	Pathogenic	1	23863148
single nucleotide variant	2517	FUCA1	Pathogenic	1	23846105
single nucleotide variant	9719	ADAMTSL2	Pathogenic	9	133540625
single nucleotide variant	9719	ADAMTSL2	Pathogenic	9	133539799
single nucleotide variant	9719	ADAMTSL2	Likely pathogenic	9	133539801
single nucleotide variant	9719	ADAMTSL2	Pathogenic	9	133570346
single nucleotide variant	9719	ADAMTSL2	Pathogenic	9	133570501
single nucleotide variant	2588	GALNS	Likely pathogenic	16	88836222
single nucleotide variant	2588	GALNS	Pathogenic/Likely pathogenic	16	88824853
single nucleotide variant	2588	GALNS	Pathogenic/Likely pathogenic	16	88841077
single nucleotide variant	2588	GALNS	Pathogenic	16	88818072
single nucleotide variant	2588	GALNS	Likely pathogenic	16	88841936
single nucleotide variant	2588	GALNS	Likely pathogenic	16	88835335
single nucleotide variant	2588	GALNS	Pathogenic/Likely pathogenic	16	88835240
single nucleotide variant	2588	GALNS	Pathogenic	16	88832099
single nucleotide variant	2588	GALNS	Pathogenic	16	88837703
single nucleotide variant	2588	GALNS	Pathogenic	16	88835794
single nucleotide variant	2588	GALNS	Pathogenic/Likely pathogenic	16	88832065
single nucleotide variant	2588	GALNS	Likely pathogenic	16	88842772
single nucleotide variant	346171	ZFP57	Pathogenic	6	29673328
single nucleotide variant	346171	ZFP57	Pathogenic	6	29672739
single nucleotide variant	346171	ZFP57	Pathogenic	6	29673368
single nucleotide variant	346171	ZFP57	Pathogenic	6	29673282
single nucleotide variant	27089	UQCRQ	Pathogenic	5	132867015
single nucleotide variant	55131	RBM28	Pathogenic	7	128330896
single nucleotide variant	79188	TMEM43	Pathogenic	3	14141665
single nucleotide variant	389434	IYD	Pathogenic	6	150389474
single nucleotide variant	389434	IYD	Pathogenic	6	150389520
single nucleotide variant	389434	IYD	Pathogenic	6	150394226
single nucleotide variant	57545	CC2D2A	Pathogenic	4	15537074
single nucleotide variant	57545	CC2D2A	Conflicting interpretations of pathogenicity	4	15567752
single nucleotide variant	57545	CC2D2A	Pathogenic/Likely pathogenic	4	15599614
single nucleotide variant	57545	CC2D2A	Pathogenic	4	15559183
single nucleotide variant	57545	CC2D2A	Pathogenic/Likely pathogenic	4	15563485
single nucleotide variant	57545	CC2D2A	Conflicting interpretations of pathogenicity	4	15567735
single nucleotide variant	23503	ZFYVE26	Pathogenic/Likely pathogenic	14	67782840
single nucleotide variant	23503	ZFYVE26	Pathogenic	14	67769731
single nucleotide variant	23503	ZFYVE26	Pathogenic	14	67802241
single nucleotide variant	83696	TRAPPC9	Pathogenic	8	140397625
single nucleotide variant	83696	TRAPPC9	Pathogenic/Likely pathogenic	8	140360131
single nucleotide variant	27249	MMADHC	Pathogenic	2	149570089
single nucleotide variant	27249	MMADHC	Pathogenic	2	149575775
single nucleotide variant	27249	MMADHC	Likely pathogenic	2	149570119
single nucleotide variant	27249	MMADHC	Pathogenic	2	149579643
single nucleotide variant	27249	MMADHC	Pathogenic	2	149570117
single nucleotide variant	286077	FAM83H	Pathogenic	8	143728488
single nucleotide variant	286077	FAM83H	Pathogenic	8	143728269
single nucleotide variant	286077	FAM83H	Pathogenic	8	143728218
single nucleotide variant	286077	FAM83H	Pathogenic	8	143728570
single nucleotide variant	286077	FAM83H	Pathogenic	8	143728081
single nucleotide variant	286077	FAM83H	Pathogenic	8	143727432
single nucleotide variant	286077	FAM83H	Pathogenic	8	143728053
single nucleotide variant	286077	FAM83H	Pathogenic	8	143728601
single nucleotide variant	286077	FAM83H	Pathogenic	8	143727381
single nucleotide variant	286077	FAM83H	Pathogenic	8	143728082
single nucleotide variant	23479	ISCU	Pathogenic	12	108564313
single nucleotide variant	387700	SLC16A12	Pathogenic	10	89438899
single nucleotide variant	91869	RFT1	Likely pathogenic	3	53123791
single nucleotide variant	23171	GPD1L	Conflicting interpretations of pathogenicity	3	32159096
single nucleotide variant	23171	GPD1L	Conflicting interpretations of pathogenicity	3	32140231
single nucleotide variant	29078	NDUFAF4	Pathogenic	6	96896790
single nucleotide variant	137814	NKX2-6	Pathogenic	8	23702906
single nucleotide variant	64788	LMF1	Pathogenic	16	869982
single nucleotide variant	324	APC	Pathogenic	5	112827199
single nucleotide variant	324	APC	Conflicting interpretations of pathogenicity	5	112819272
single nucleotide variant	324	APC	Pathogenic	5	112815564
single nucleotide variant	324	APC	Pathogenic	5	112815499
single nucleotide variant	324	APC	Pathogenic	5	112837732
single nucleotide variant	324	APC	Pathogenic	5	112839606
single nucleotide variant	324	APC	Pathogenic	5	112838953
single nucleotide variant	324	APC	Pathogenic	5	112838793
single nucleotide variant	324	APC	Pathogenic	5	112828001
single nucleotide variant	324	APC	Pathogenic	5	112828889
single nucleotide variant	324	APC	Pathogenic	5	112828919
single nucleotide variant	324	APC	Pathogenic	5	112838399
single nucleotide variant	324	APC	Pathogenic	5	112775676
single nucleotide variant	324	APC	Pathogenic	5	112780901
single nucleotide variant	324	APC	Pathogenic	5	112839777
single nucleotide variant	324	APC	Conflicting interpretations of pathogenicity, association, risk factor	5	112839514
single nucleotide variant	324	APC	Pathogenic	5	112827194
single nucleotide variant	324	APC	Pathogenic	5	112827157
single nucleotide variant	324	APC	Conflicting interpretations of pathogenicity	5	112839543
single nucleotide variant	324	APC	Pathogenic	5	112837687
single nucleotide variant	324	APC	Pathogenic	5	112775628
single nucleotide variant	324	APC	Pathogenic	5	112780880
single nucleotide variant	154881	KCTD7	Pathogenic	7	66633425
single nucleotide variant	23545	ATP6V0A2	Pathogenic	12	123754537
single nucleotide variant	23545	ATP6V0A2	Pathogenic	12	123718692
single nucleotide variant	113235	SLC46A1	Pathogenic	17	28402322
single nucleotide variant	113235	SLC46A1	Pathogenic	17	28405360
single nucleotide variant	113235	SLC46A1	Pathogenic	17	28404743
single nucleotide variant	113235	SLC46A1	Pathogenic	17	28402277
single nucleotide variant	113235	SLC46A1	Pathogenic	17	28405360
single nucleotide variant	29914	UBIAD1	Pathogenic	1	11273836
single nucleotide variant	29914	UBIAD1	Pathogenic	1	11274060
single nucleotide variant	29914	UBIAD1	Pathogenic	1	11273886
single nucleotide variant	29914	UBIAD1	Pathogenic	1	11274055
single nucleotide variant	29914	UBIAD1	Pathogenic	1	11285809
single nucleotide variant	29914	UBIAD1	Pathogenic	1	11273866
single nucleotide variant	29914	UBIAD1	Pathogenic	1	11274042
single nucleotide variant	29914	UBIAD1	Pathogenic	1	11285670
single nucleotide variant	29914	UBIAD1	Pathogenic	1	11285822
single nucleotide variant	407053	MIR96	Pathogenic	7	129774757
single nucleotide variant	407053	MIR96	Pathogenic	7	129774756
single nucleotide variant	2203	FBP1	Pathogenic	9	94609998
single nucleotide variant	2203	FBP1	Pathogenic	9	94609958
single nucleotide variant	2203	FBP1	Pathogenic	9	94639223
single nucleotide variant	2203	FBP1	Pathogenic	9	94606939
single nucleotide variant	2203	FBP1	Pathogenic	9	94603547
single nucleotide variant	411	ARSB	Likely pathogenic	5	78969156
single nucleotide variant	411	ARSB	Conflicting interpretations of pathogenicity	5	78955486
single nucleotide variant	411	ARSB	Conflicting interpretations of pathogenicity	5	78781974
single nucleotide variant	411	ARSB	Conflicting interpretations of pathogenicity	5	78985034
single nucleotide variant	411	ARSB	Pathogenic/Likely pathogenic	5	78984965
single nucleotide variant	411	ARSB	Pathogenic	5	78964477
single nucleotide variant	411	ARSB	Conflicting interpretations of pathogenicity	5	78839391
single nucleotide variant	411	ARSB	Pathogenic	5	78839427
single nucleotide variant	411	ARSB	Likely pathogenic	5	78839434
single nucleotide variant	10436	EMG1	Pathogenic	12	6974427
single nucleotide variant	57038	RARS2	Pathogenic	6	87569512
single nucleotide variant	493856	CISD2	Pathogenic	4	102885221
single nucleotide variant	2990	GUSB	Pathogenic	7	65960997
single nucleotide variant	2990	GUSB	Likely pathogenic	7	65974626
single nucleotide variant	2990	GUSB	Pathogenic	7	65979477
single nucleotide variant	2990	GUSB	Pathogenic	7	65974923
single nucleotide variant	2990	GUSB	Pathogenic	7	65961022
single nucleotide variant	2990	GUSB	Pathogenic	7	65979866
single nucleotide variant	2990	GUSB	Pathogenic	7	65967900
single nucleotide variant	2990	GUSB	Pathogenic	7	65967863
single nucleotide variant	2990	GUSB	Pathogenic	7	65967767
single nucleotide variant	2990	GUSB	Pathogenic	7	65964382
single nucleotide variant	2990	GUSB	Pathogenic	7	65974348
single nucleotide variant	2990	GUSB	Pathogenic	7	65979782
single nucleotide variant	2990	GUSB	Pathogenic	7	65974934
single nucleotide variant	2990	GUSB	Pathogenic	7	65960972
single nucleotide variant	2990	GUSB	Pathogenic/Likely pathogenic	7	65974701
single nucleotide variant	126410	CYP4F22	Pathogenic	19	15549170
single nucleotide variant	126410	CYP4F22	Pathogenic	19	15549173
single nucleotide variant	126410	CYP4F22	Pathogenic	19	15540506
single nucleotide variant	760	CA2	Pathogenic	8	85465289
single nucleotide variant	760	CA2	Pathogenic	8	85480713
single nucleotide variant	760	CA2	Pathogenic	8	85473779
single nucleotide variant	760	CA2	Pathogenic	8	85465357
single nucleotide variant	9842	PLEKHM1	Pathogenic	17	45477899
single nucleotide variant	2720	GLB1	Conflicting interpretations of pathogenicity	3	33072644
single nucleotide variant	2720	GLB1	Pathogenic	3	33016819
single nucleotide variant	2720	GLB1	Conflicting interpretations of pathogenicity	3	33058221
single nucleotide variant	2720	GLB1	Pathogenic	3	33072637
single nucleotide variant	2720	GLB1	Pathogenic/Likely pathogenic	3	33068849
single nucleotide variant	2720	GLB1	Likely pathogenic	3	33051766
single nucleotide variant	2720	GLB1	Likely pathogenic	3	33016818
single nucleotide variant	2720	GLB1	Pathogenic	3	33051979
single nucleotide variant	2720	GLB1	Pathogenic	3	33016743
single nucleotide variant	2720	GLB1	Pathogenic	3	33014263
single nucleotide variant	2720	GLB1	Conflicting interpretations of pathogenicity	3	33072544
single nucleotide variant	2720	GLB1	Pathogenic	3	33068969
single nucleotide variant	2720	GLB1	Conflicting interpretations of pathogenicity	3	33016744
single nucleotide variant	2720	GLB1	Pathogenic	3	33058200
single nucleotide variant	2720	GLB1	Pathogenic	3	33018482
single nucleotide variant	2720	GLB1	Pathogenic	3	33046137
single nucleotide variant	2720	GLB1	Pathogenic/Likely pathogenic	3	33014292
single nucleotide variant	2720	GLB1	Pathogenic/Likely pathogenic	3	33072587
single nucleotide variant	2720	GLB1	Pathogenic/Likely pathogenic	3	33072613
single nucleotide variant	2720	GLB1	Pathogenic	3	33014312
single nucleotide variant	2720	GLB1	Pathogenic	3	32997308
single nucleotide variant	81704	DOCK8	Pathogenic	9	336714
single nucleotide variant	4948	OCA2	Pathogenic	15	27955157
single nucleotide variant	4948	OCA2	Conflicting interpretations of pathogenicity	15	27983407
single nucleotide variant	4948	OCA2	Conflicting interpretations of pathogenicity	15	27985101
single nucleotide variant	4948	OCA2	Pathogenic	15	27871170
single nucleotide variant	4948	OCA2	Pathogenic	15	28014819
single nucleotide variant	4948	OCA2	Conflicting interpretations of pathogenicity	15	27926169
single nucleotide variant	4948	OCA2	Pathogenic	15	27983383
single nucleotide variant	4948	OCA2	Pathogenic	15	27989601
single nucleotide variant	167691	LCA5	Pathogenic	6	79493636
single nucleotide variant	55215	FANCI	Pathogenic	15	89315319
single nucleotide variant	55215	FANCI	Pathogenic	15	89315318
single nucleotide variant	79840	NHEJ1	Pathogenic	2	219158194
single nucleotide variant	79840	NHEJ1	Pathogenic	2	219157495
single nucleotide variant	79840	NHEJ1	Pathogenic	2	219146736
single nucleotide variant	57560	IFT80	Pathogenic	3	160377485
single nucleotide variant	57560	IFT80	Pathogenic	3	160268535
single nucleotide variant	7507	XPA	Pathogenic	9	97675579
single nucleotide variant	7507	XPA	Pathogenic	9	97684977
single nucleotide variant	7507	XPA	Pathogenic	9	97689575
single nucleotide variant	7507	XPA	Pathogenic	9	97697119
single nucleotide variant	256471	MFSD8	Pathogenic	4	127921588
single nucleotide variant	256471	MFSD8	Pathogenic	4	127930787
single nucleotide variant	256471	MFSD8	Conflicting interpretations of pathogenicity	4	127943829
single nucleotide variant	256471	MFSD8	Pathogenic/Likely pathogenic	4	127921639
single nucleotide variant	256471	MFSD8	Pathogenic/Likely pathogenic	4	127930800
single nucleotide variant	55975	KLHL7	Pathogenic	7	23140775
single nucleotide variant	55975	KLHL7	Pathogenic	7	23140784
single nucleotide variant	55975	KLHL7	Pathogenic	7	23140783
single nucleotide variant	121512	FGD4	Pathogenic	12	32598566
single nucleotide variant	121512	FGD4	Pathogenic	12	32625774
single nucleotide variant	121512	FGD4	Conflicting interpretations of pathogenicity	12	32602217
single nucleotide variant	121512	FGD4	Pathogenic	12	32601410
single nucleotide variant	121512	FGD4	Conflicting interpretations of pathogenicity	12	32633547
single nucleotide variant	57449	PLEKHG5	Conflicting interpretations of pathogenicity	1	6469444
single nucleotide variant	56975	FAM20C	Pathogenic	7	255869
single nucleotide variant	56975	FAM20C	Pathogenic	7	255939
single nucleotide variant	56975	FAM20C	Pathogenic	7	259870
single nucleotide variant	56975	FAM20C	Pathogenic	7	248312
single nucleotide variant	56975	FAM20C	Pathogenic	7	255912
single nucleotide variant	56975	FAM20C	Pathogenic	7	257003
single nucleotide variant	56975	FAM20C	Pathogenic	7	246512
single nucleotide variant	56975	FAM20C	Pathogenic	7	258645
single nucleotide variant	26040	SETBP1	Conflicting interpretations of pathogenicity	18	44951952
single nucleotide variant	26040	SETBP1	Pathogenic	18	44951942
single nucleotide variant	26040	SETBP1	Pathogenic	18	44951943
single nucleotide variant	26040	SETBP1	Pathogenic	18	44951949
single nucleotide variant	26040	SETBP1	Pathogenic	18	44951948
single nucleotide variant	92579	G6PC3	Pathogenic	17	44075760
single nucleotide variant	92579	G6PC3	Pathogenic	17	44075328
single nucleotide variant	92579	G6PC3	Pathogenic	17	44071106
single nucleotide variant	92579	G6PC3	Pathogenic	17	44075786
single nucleotide variant	92579	G6PC3	Pathogenic	17	44074700
single nucleotide variant	79152	FA2H	Pathogenic	16	74718987
single nucleotide variant	79152	FA2H	Pathogenic	16	74774653
single nucleotide variant	23363	OBSL1	Pathogenic	2	219568188
single nucleotide variant	23363	OBSL1	Pathogenic	2	219567787
single nucleotide variant	64423	INF2	Pathogenic	14	104703343
single nucleotide variant	64423	INF2	Pathogenic	14	104703440
single nucleotide variant	64423	INF2	Pathogenic	14	104703439
single nucleotide variant	64423	INF2	Pathogenic	14	104703428
single nucleotide variant	64423	INF2	Pathogenic	14	104701490
single nucleotide variant	79068	FTO	Pathogenic	16	53873837
single nucleotide variant	51067	YARS2	Pathogenic/Likely pathogenic	12	32755719
single nucleotide variant	55157	DARS2	Pathogenic	1	173857643
single nucleotide variant	55157	DARS2	Pathogenic	1	173838206
single nucleotide variant	55157	DARS2	Pathogenic	1	173838207
single nucleotide variant	55157	DARS2	Pathogenic	1	173831593
single nucleotide variant	55157	DARS2	Pathogenic	1	173831632
single nucleotide variant	55157	DARS2	Pathogenic	1	173826692
single nucleotide variant	55157	DARS2	Pathogenic	1	173833419
single nucleotide variant	55157	DARS2	Pathogenic	1	173850408
single nucleotide variant	55157	DARS2	Pathogenic	1	173857604
single nucleotide variant	55157	DARS2	Pathogenic	1	173857644
single nucleotide variant	23322	RPGRIP1L	Conflicting interpretations of pathogenicity	16	53686512
single nucleotide variant	23322	RPGRIP1L	Pathogenic	16	53652844
single nucleotide variant	23322	RPGRIP1L	Pathogenic	16	53686452
single nucleotide variant	23322	RPGRIP1L	Pathogenic	16	53652604
single nucleotide variant	23322	RPGRIP1L	Pathogenic	16	53692201
single nucleotide variant	23322	RPGRIP1L	Pathogenic	16	53671580
single nucleotide variant	23322	RPGRIP1L	Conflicting interpretations of pathogenicity	16	53645694
single nucleotide variant	23322	RPGRIP1L	Pathogenic	16	53652637
single nucleotide variant	23322	RPGRIP1L	Pathogenic	16	53645895
single nucleotide variant	23322	RPGRIP1L	Pathogenic	16	53652712
single nucleotide variant	29968	PSAT1	Pathogenic/Likely pathogenic	9	78304842
single nucleotide variant	128866	CHMP4B	Pathogenic	20	33850969
single nucleotide variant	128866	CHMP4B	Pathogenic	20	33851064
single nucleotide variant	55640	FLVCR2	Pathogenic	14	75641008
single nucleotide variant	55640	FLVCR2	Pathogenic	14	75639419
single nucleotide variant	55640	FLVCR2	Pathogenic	14	75579445
single nucleotide variant	55640	FLVCR2	Pathogenic	14	75633653
single nucleotide variant	55640	FLVCR2	Pathogenic	14	75641062
single nucleotide variant	178	AGL	Pathogenic/Likely pathogenic	1	99851058
single nucleotide variant	178	AGL	Pathogenic/Likely pathogenic	1	99881329
single nucleotide variant	178	AGL	Pathogenic/Likely pathogenic	1	99916398
single nucleotide variant	178	AGL	Pathogenic/Likely pathogenic	1	99880047
single nucleotide variant	178	AGL	Pathogenic	1	99916492
single nucleotide variant	178	AGL	Likely pathogenic	1	99915491
single nucleotide variant	178	AGL	Pathogenic	1	99875394
single nucleotide variant	178	AGL	Pathogenic	1	99900712
single nucleotide variant	178	AGL	Pathogenic	1	99913557
single nucleotide variant	80208	SPG11	Pathogenic	15	44573652
single nucleotide variant	80208	SPG11	Pathogenic	15	44663530
single nucleotide variant	80208	SPG11	Pathogenic	15	44660431
single nucleotide variant	80208	SPG11	Pathogenic	15	44563302
single nucleotide variant	80208	SPG11	Pathogenic	15	44584057
single nucleotide variant	54977	SLC25A38	Pathogenic	3	39391513
single nucleotide variant	54977	SLC25A38	Pathogenic/Likely pathogenic	3	39391956
single nucleotide variant	54977	SLC25A38	Pathogenic	3	39391440
single nucleotide variant	54977	SLC25A38	Pathogenic	3	39394574
single nucleotide variant	23169	SLC35D1	Pathogenic	1	67009112
single nucleotide variant	23169	SLC35D1	Pathogenic	1	67047264
single nucleotide variant	23169	SLC35D1	Pathogenic	1	67052776
single nucleotide variant	23169	SLC35D1	Pathogenic	1	67052009
single nucleotide variant	23169	SLC35D1	Pathogenic	1	67053821
single nucleotide variant	22845	DOLK	Pathogenic	9	128947009
single nucleotide variant	22845	DOLK	Pathogenic	9	128945982
single nucleotide variant	64220	STRA6	Pathogenic	15	74190889
single nucleotide variant	64220	STRA6	Pathogenic	15	74180153
single nucleotide variant	64220	STRA6	Pathogenic	15	74196145
single nucleotide variant	64220	STRA6	Pathogenic	15	74189244
single nucleotide variant	64220	STRA6	Pathogenic	15	74202199
single nucleotide variant	-1	HYLS1;PUS3	Pathogenic	11	125900000
single nucleotide variant	26275	HIBCH	Pathogenic	2	190294639
single nucleotide variant	26275	HIBCH	Conflicting interpretations of pathogenicity	2	190290425
single nucleotide variant	26275	HIBCH	Pathogenic	2	190296956
single nucleotide variant	166379	BBS12	Pathogenic	4	122742955
single nucleotide variant	166379	BBS12	Conflicting interpretations of pathogenicity	4	122742757
single nucleotide variant	5213	PFKM	Pathogenic	12	48140872
single nucleotide variant	5213	PFKM	Pathogenic	12	48133313
single nucleotide variant	5213	PFKM	Likely pathogenic	12	48130393
single nucleotide variant	5213	PFKM	Pathogenic	12	48142041
single nucleotide variant	5213	PFKM	Pathogenic	12	48130393
single nucleotide variant	5213	PFKM	Pathogenic/Likely pathogenic	12	48132913
single nucleotide variant	5213	PFKM	Pathogenic	12	48145096
single nucleotide variant	9897	WASHC5	Pathogenic	8	125056817
single nucleotide variant	9897	WASHC5	Pathogenic	8	125057574
single nucleotide variant	9897	WASHC5	Pathogenic	8	125061192
single nucleotide variant	2161	F12	Pathogenic	5	177402372
single nucleotide variant	2161	F12	Pathogenic	5	177403994
single nucleotide variant	-1	F12;SLC34A1	Conflicting interpretations of pathogenicity	5	177402460
single nucleotide variant	2161	F12	Pathogenic	5	177404231
single nucleotide variant	2161	F12	Pathogenic	5	177404231
single nucleotide variant	1584	CYP11B1	Pathogenic/Likely pathogenic	8	142875012
single nucleotide variant	1584	CYP11B1	Pathogenic	8	142876242
single nucleotide variant	1584	CYP11B1	Pathogenic	8	142875712
single nucleotide variant	1584	CYP11B1	Pathogenic	8	142879080
single nucleotide variant	1584	CYP11B1	Pathogenic	8	142877221
single nucleotide variant	1584	CYP11B1	Pathogenic	8	142875877
single nucleotide variant	1584	CYP11B1	Pathogenic	8	142879690
single nucleotide variant	1584	CYP11B1	Pathogenic	8	142874953
single nucleotide variant	1584	CYP11B1	Pathogenic	8	142877007
single nucleotide variant	1584	CYP11B1	Pathogenic/Likely pathogenic	8	142875086
single nucleotide variant	1584	CYP11B1	Pathogenic	8	142879146
single nucleotide variant	1584	CYP11B1	Pathogenic	8	142875730
single nucleotide variant	768206	PRCD	Pathogenic	17	76540146
single nucleotide variant	343637	RSPO4	Pathogenic	20	968024
single nucleotide variant	343637	RSPO4	Pathogenic	20	967264
single nucleotide variant	343637	RSPO4	Pathogenic	20	967230
single nucleotide variant	343637	RSPO4	Pathogenic	20	968000
single nucleotide variant	153562	MARVELD2	Likely pathogenic	5	69432526
single nucleotide variant	153562	MARVELD2	Pathogenic/Likely pathogenic	5	69433088
single nucleotide variant	57107	PDSS2	Pathogenic	6	107210483
single nucleotide variant	57107	PDSS2	Pathogenic	6	107154674
single nucleotide variant	4143	MAT1A	Pathogenic	10	80274639
single nucleotide variant	4143	MAT1A	Pathogenic	10	80285517
single nucleotide variant	4143	MAT1A	Pathogenic/Likely pathogenic	10	80274535
single nucleotide variant	4143	MAT1A	Pathogenic	10	80275054
single nucleotide variant	4143	MAT1A	Pathogenic	10	80275177
single nucleotide variant	4143	MAT1A	Pathogenic	10	80275178
single nucleotide variant	4143	MAT1A	Pathogenic	10	80274599
single nucleotide variant	84668	FAM126A	Pathogenic	7	22991060
single nucleotide variant	84668	FAM126A	Pathogenic	7	22977340
single nucleotide variant	84668	FAM126A	Pathogenic	7	22978444
single nucleotide variant	23400	ATP13A2	Pathogenic	1	16996381
single nucleotide variant	23400	ATP13A2	Pathogenic	1	16996008
single nucleotide variant	10483	SEC23B	Pathogenic	20	18515695
single nucleotide variant	10483	SEC23B	Pathogenic	20	18510875
single nucleotide variant	10483	SEC23B	Pathogenic	20	18543095
single nucleotide variant	10483	SEC23B	Pathogenic	20	18525888
single nucleotide variant	10483	SEC23B	Pathogenic/Likely pathogenic	20	18526508
single nucleotide variant	10483	SEC23B	Pathogenic	20	18524980
single nucleotide variant	10484	SEC23A	Pathogenic	14	39067256
single nucleotide variant	54809	SAMD9	Pathogenic	7	93101615
single nucleotide variant	138050	HGSNAT	Pathogenic	8	43159045
single nucleotide variant	138050	HGSNAT	Likely pathogenic	8	43173740
single nucleotide variant	138050	HGSNAT	Pathogenic	8	43178184
single nucleotide variant	138050	HGSNAT	Likely pathogenic	8	43193824
single nucleotide variant	138050	HGSNAT	Pathogenic	8	43158921
single nucleotide variant	138050	HGSNAT	Pathogenic/Likely pathogenic	8	43182162
single nucleotide variant	138050	HGSNAT	Pathogenic/Likely pathogenic	8	43197682
single nucleotide variant	84839	RAX2	Conflicting interpretations of pathogenicity	19	3770916
single nucleotide variant	84839	RAX2	Pathogenic	19	3770767
single nucleotide variant	79728	PALB2	Pathogenic/Likely pathogenic	16	23634893
single nucleotide variant	79728	PALB2	Pathogenic/Likely pathogenic	16	23603471
single nucleotide variant	79728	PALB2	Pathogenic	16	23623003
single nucleotide variant	64175	P3H1	Pathogenic	1	42757782
single nucleotide variant	64175	P3H1	Pathogenic	1	42752536
single nucleotide variant	64175	P3H1	Pathogenic	1	42750250
single nucleotide variant	64175	P3H1	Pathogenic	1	42755616
single nucleotide variant	64175	P3H1	Likely pathogenic	1	42747254
single nucleotide variant	84153	RNASEH2C	Pathogenic/Likely pathogenic	11	65720385
single nucleotide variant	84153	RNASEH2C	Pathogenic	11	65720085
single nucleotide variant	79621	RNASEH2B	Pathogenic/Likely pathogenic	13	50945445
single nucleotide variant	79621	RNASEH2B	Pathogenic/Likely pathogenic	13	50945470
single nucleotide variant	145173	B3GLCT	Pathogenic	13	31269278
single nucleotide variant	145173	B3GLCT	Pathogenic	13	31247104
single nucleotide variant	145173	B3GLCT	Pathogenic	13	31317679
single nucleotide variant	285489	DOK7	Pathogenic	4	3485545
single nucleotide variant	285489	DOK7	Pathogenic	4	3485607
single nucleotide variant	285489	DOK7	Pathogenic	4	3463505
single nucleotide variant	84876	ORAI1	Pathogenic	12	121627018
single nucleotide variant	55650	PIGV	Pathogenic/Likely pathogenic	1	26795056
single nucleotide variant	55650	PIGV	Pathogenic	1	26795188
single nucleotide variant	55650	PIGV	Pathogenic	1	26794800
single nucleotide variant	55650	PIGV	Pathogenic	1	26795056
single nucleotide variant	93183	PIGM	Pathogenic	1	160032009
single nucleotide variant	118813	ZFYVE27	Conflicting interpretations of pathogenicity	10	97749494
single nucleotide variant	55687	TRMU	Pathogenic	22	46337925
single nucleotide variant	55687	TRMU	Pathogenic	22	46353809
single nucleotide variant	55687	TRMU	Pathogenic	22	46335766
single nucleotide variant	494513	PJVK	Pathogenic	2	178456149
single nucleotide variant	494513	PJVK	Pathogenic	2	178453570
single nucleotide variant	494513	PJVK	Pathogenic	2	178456101
single nucleotide variant	83959	SLC4A11	Pathogenic	20	3228684
single nucleotide variant	83959	SLC4A11	Pathogenic	20	3230258
single nucleotide variant	83959	SLC4A11	Pathogenic	20	3230587
single nucleotide variant	83959	SLC4A11	Pathogenic	20	3229430
single nucleotide variant	83959	SLC4A11	Pathogenic	20	3228260
single nucleotide variant	83959	SLC4A11	Pathogenic	20	3228259
single nucleotide variant	83959	SLC4A11	Pathogenic	20	3230515
single nucleotide variant	83959	SLC4A11	Pathogenic	20	3228299
single nucleotide variant	83959	SLC4A11	Pathogenic/Likely pathogenic	20	3228337
single nucleotide variant	83959	SLC4A11	Pathogenic	20	3233937
single nucleotide variant	83959	SLC4A11	Pathogenic	20	3228952
single nucleotide variant	83959	SLC4A11	Pathogenic	20	3228687
single nucleotide variant	83959	SLC4A11	Pathogenic	20	3230954
single nucleotide variant	81857	MED25	Conflicting interpretations of pathogenicity	19	49830790
single nucleotide variant	22948	CCT5	Conflicting interpretations of pathogenicity	5	10256063
single nucleotide variant	79738	BBS10	Pathogenic	12	76347054
single nucleotide variant	80184	CEP290	Pathogenic/Likely pathogenic	12	88077263
single nucleotide variant	80184	CEP290	Pathogenic	12	88141287
single nucleotide variant	80184	CEP290	Pathogenic/Likely pathogenic	12	88101183
single nucleotide variant	80184	CEP290	Pathogenic	12	88111320
single nucleotide variant	80184	CEP290	Pathogenic	12	88083936
single nucleotide variant	80184	CEP290	Pathogenic	12	88130324
single nucleotide variant	80184	CEP290	Pathogenic/Likely pathogenic	12	88077227
single nucleotide variant	81839	VANGL1	Likely pathogenic	1	115664171
single nucleotide variant	54507	ADAMTSL4	Pathogenic	1	150556974
single nucleotide variant	7915	ALDH5A1	Pathogenic	6	24528167
single nucleotide variant	7915	ALDH5A1	Pathogenic	6	24511869
single nucleotide variant	7915	ALDH5A1	Pathogenic	6	24504871
single nucleotide variant	7915	ALDH5A1	Pathogenic	6	24528057
single nucleotide variant	7915	ALDH5A1	Pathogenic	6	24528049
single nucleotide variant	149461	CLDN19	Pathogenic/Likely pathogenic	1	42740005
single nucleotide variant	149461	CLDN19	Pathogenic	1	42739895
single nucleotide variant	149461	CLDN19	Pathogenic	1	42738540
single nucleotide variant	23301	EHBP1	Pathogenic	2	62904596
single nucleotide variant	91147	TMEM67	Pathogenic/Likely pathogenic	8	93780872
single nucleotide variant	91147	TMEM67	Pathogenic	8	93782456
single nucleotide variant	91147	TMEM67	Pathogenic/Likely pathogenic	8	93791320
single nucleotide variant	91147	TMEM67	Pathogenic	8	93791282
single nucleotide variant	91147	TMEM67	Pathogenic	8	93804883
single nucleotide variant	91147	TMEM67	Pathogenic	8	93793256
single nucleotide variant	91147	TMEM67	Pathogenic	8	93797329
single nucleotide variant	91147	TMEM67	Pathogenic	8	93765617
single nucleotide variant	91147	TMEM67	Conflicting interpretations of pathogenicity	8	93780962
single nucleotide variant	91147	TMEM67	Pathogenic/Likely pathogenic	8	93808898
single nucleotide variant	91147	TMEM67	Pathogenic	8	93808957
single nucleotide variant	91147	TMEM67	Pathogenic	8	93755871
single nucleotide variant	91147	TMEM67	Pathogenic	8	93795503
single nucleotide variant	91147	TMEM67	Pathogenic	8	93808861
single nucleotide variant	91147	TMEM67	Pathogenic/Likely pathogenic	8	93795970
single nucleotide variant	91147	TMEM67	Pathogenic	8	93780747
single nucleotide variant	91147	TMEM67	Pathogenic	8	93808861
single nucleotide variant	91147	TMEM67	Pathogenic	8	93755044
single nucleotide variant	91147	TMEM67	Pathogenic	8	93780633
single nucleotide variant	54903	MKS1	Likely pathogenic	17	58219149
single nucleotide variant	54903	MKS1	Pathogenic/Likely pathogenic	17	58210658
single nucleotide variant	54903	MKS1	Conflicting interpretations of pathogenicity	17	58216088
single nucleotide variant	54903	MKS1	Conflicting interpretations of pathogenicity	17	58206479
single nucleotide variant	55812	SPATA7	Pathogenic/Likely pathogenic	14	88416794
single nucleotide variant	55812	SPATA7	Pathogenic	14	88437565
single nucleotide variant	164656	TMPRSS6	Pathogenic	22	37073531
single nucleotide variant	164656	TMPRSS6	Pathogenic	22	37069072
single nucleotide variant	164656	TMPRSS6	Pathogenic	22	37075180
single nucleotide variant	164656	TMPRSS6	Likely pathogenic	22	37073553
single nucleotide variant	164656	TMPRSS6	Pathogenic	22	37084775
single nucleotide variant	164656	TMPRSS6	Pathogenic	22	37084339
single nucleotide variant	164656	TMPRSS6	Pathogenic/Likely pathogenic	22	37070557
single nucleotide variant	164656	TMPRSS6	Pathogenic	22	37098426
single nucleotide variant	83893	SPATA16	Conflicting interpretations of pathogenicity	3	173019486
single nucleotide variant	6476	SI	Pathogenic	3	165019732
single nucleotide variant	6476	SI	Pathogenic	3	165060026
single nucleotide variant	6476	SI	Pathogenic	3	165069101
single nucleotide variant	6476	SI	Pathogenic	3	165046869
single nucleotide variant	6476	SI	Pathogenic	3	165017621
single nucleotide variant	6476	SI	Conflicting interpretations of pathogenicity	3	164983015
single nucleotide variant	6476	SI	Conflicting interpretations of pathogenicity	3	165046998
single nucleotide variant	6476	SI	Conflicting interpretations of pathogenicity	3	165021265
single nucleotide variant	25974	MMACHC	Pathogenic/Likely pathogenic	1	45508282
single nucleotide variant	25974	MMACHC	Pathogenic	1	45508329
single nucleotide variant	25974	MMACHC	Pathogenic	1	45508266
single nucleotide variant	25974	MMACHC	Pathogenic	1	45508848
single nucleotide variant	142680	SLC34A3	Pathogenic	9	137234241
single nucleotide variant	142680	SLC34A3	Pathogenic	9	137234634
single nucleotide variant	142680	SLC34A3	Pathogenic/Likely pathogenic	9	137233722
single nucleotide variant	142680	SLC34A3	Pathogenic	9	137233234
single nucleotide variant	142680	SLC34A3	Pathogenic	9	137236018
single nucleotide variant	142680	SLC34A3	Conflicting interpretations of pathogenicity	9	137233404
single nucleotide variant	27235	COQ2	Pathogenic	4	83269882
single nucleotide variant	27235	COQ2	Pathogenic/Likely pathogenic	4	83273598
single nucleotide variant	27235	COQ2	Pathogenic	4	83279081
single nucleotide variant	3145	HMBS	Pathogenic	11	119085067
single nucleotide variant	3145	HMBS	Pathogenic	11	119088298
single nucleotide variant	3145	HMBS	Pathogenic	11	119085067
single nucleotide variant	3145	HMBS	Pathogenic	11	119089991
single nucleotide variant	3145	HMBS	Pathogenic/Likely pathogenic	11	119091414
single nucleotide variant	3145	HMBS	Pathogenic	11	119091432
single nucleotide variant	3145	HMBS	Pathogenic	11	119090230
single nucleotide variant	3145	HMBS	Pathogenic	11	119090213
single nucleotide variant	3145	HMBS	Pathogenic	11	119092486
single nucleotide variant	3145	HMBS	Pathogenic	11	119091507
single nucleotide variant	3145	HMBS	Pathogenic	11	119088638
single nucleotide variant	3145	HMBS	Pathogenic	11	119088647
single nucleotide variant	3145	HMBS	Pathogenic	11	119091413
single nucleotide variant	3145	HMBS	Pathogenic	11	119091414
single nucleotide variant	3145	HMBS	Pathogenic	11	119089084
single nucleotide variant	3145	HMBS	Pathogenic	11	119089216
single nucleotide variant	3145	HMBS	Pathogenic/Likely pathogenic	11	119091515
single nucleotide variant	3145	HMBS	Pathogenic	11	119089747
single nucleotide variant	3145	HMBS	Pathogenic	11	119091412
single nucleotide variant	3145	HMBS	Pathogenic	11	119091444
single nucleotide variant	3145	HMBS	Conflicting interpretations of pathogenicity	11	119092419
single nucleotide variant	3145	HMBS	Pathogenic	11	119092491
single nucleotide variant	3145	HMBS	Pathogenic	11	119092500
single nucleotide variant	3145	HMBS	Pathogenic	11	119092507
single nucleotide variant	3145	HMBS	Pathogenic	11	119092518
single nucleotide variant	3145	HMBS	Pathogenic	11	119092524
single nucleotide variant	3145	HMBS	Pathogenic	11	119089273
single nucleotide variant	3145	HMBS	Pathogenic	11	119092159
single nucleotide variant	3145	HMBS	Pathogenic	11	119092958
single nucleotide variant	3145	HMBS	Pathogenic	11	119085034
single nucleotide variant	3145	HMBS	Pathogenic	11	119089248
single nucleotide variant	3145	HMBS	Pathogenic	11	119090212
single nucleotide variant	284086	NEK8	Pathogenic	17	28738721
single nucleotide variant	11078	TRIOBP	Pathogenic	22	37723595
single nucleotide variant	11078	TRIOBP	Pathogenic	22	37724297
single nucleotide variant	11078	TRIOBP	Pathogenic	22	37723445
single nucleotide variant	11078	TRIOBP	Pathogenic	22	37724918
single nucleotide variant	11078	TRIOBP	Pathogenic	22	37725758
single nucleotide variant	11078	TRIOBP	Pathogenic	22	37725905
single nucleotide variant	51	ACOX1	Pathogenic	17	75953563
single nucleotide variant	51	ACOX1	Pathogenic	17	75957465
single nucleotide variant	51	ACOX1	Pathogenic	17	75953469
single nucleotide variant	51	ACOX1	Pathogenic	17	75957555
single nucleotide variant	5313	PKLR	Pathogenic	1	155295457
single nucleotide variant	5313	PKLR	Pathogenic	1	155293556
single nucleotide variant	5313	PKLR	Pathogenic	1	155293446
single nucleotide variant	5313	PKLR	Pathogenic	1	155293177
single nucleotide variant	5313	PKLR	Pathogenic	1	155291845
single nucleotide variant	5313	PKLR	Pathogenic	1	155300271
single nucleotide variant	5313	PKLR	Conflicting interpretations of pathogenicity	1	155291918
single nucleotide variant	5313	PKLR	Pathogenic	1	155295555
single nucleotide variant	5313	PKLR	Pathogenic	1	155293295
single nucleotide variant	5313	PKLR	Pathogenic	1	155293438
single nucleotide variant	4023	LPL	Pathogenic	8	19954185
single nucleotide variant	4023	LPL	Pathogenic	8	19954222
single nucleotide variant	4023	LPL	Pathogenic	8	19951916
single nucleotide variant	4023	LPL	Pathogenic	8	19955876
single nucleotide variant	4023	LPL	Pathogenic	8	19951768
single nucleotide variant	4023	LPL	Pathogenic	8	19954279
single nucleotide variant	4023	LPL	Pathogenic	8	19954271
single nucleotide variant	4023	LPL	Pathogenic	8	19954240
single nucleotide variant	4023	LPL	Pathogenic	8	19955874
single nucleotide variant	4023	LPL	Pathogenic	8	19951819
single nucleotide variant	4023	LPL	Pathogenic	8	19953386
single nucleotide variant	4023	LPL	Pathogenic	8	19954126
single nucleotide variant	4023	LPL	Pathogenic	8	19948341
single nucleotide variant	4023	LPL	Pathogenic	8	19951783
single nucleotide variant	4023	LPL	Pathogenic	8	19960988
single nucleotide variant	4023	LPL	Pathogenic	8	19955894
single nucleotide variant	4023	LPL	Pathogenic	8	19951856
single nucleotide variant	4023	LPL	Pathogenic	8	19951791
single nucleotide variant	4023	LPL	Pathogenic	8	19939529
single nucleotide variant	4023	LPL	Pathogenic	8	19959322
single nucleotide variant	4023	LPL	Pathogenic	8	19954174
single nucleotide variant	4023	LPL	Pathogenic	8	19951825
single nucleotide variant	4023	LPL	Pathogenic	8	19954243
single nucleotide variant	4023	LPL	Pathogenic	8	19954199
single nucleotide variant	4023	LPL	Pathogenic	8	19955873
single nucleotide variant	4023	LPL	Conflicting interpretations of pathogenicity	8	19956018
single nucleotide variant	4023	LPL	Pathogenic	8	19960935
single nucleotide variant	4023	LPL	Pathogenic	8	19962126
single nucleotide variant	4023	LPL	Pathogenic	8	19954333
single nucleotide variant	4023	LPL	Pathogenic	8	19956052
single nucleotide variant	4023	LPL	Pathogenic	8	19955863
single nucleotide variant	4669	NAGLU	Pathogenic/Likely pathogenic	17	42544027
single nucleotide variant	4669	NAGLU	Pathogenic	17	42543882
single nucleotide variant	4669	NAGLU	Pathogenic/Likely pathogenic	17	42541074
single nucleotide variant	4669	NAGLU	Conflicting interpretations of pathogenicity	17	42543934
single nucleotide variant	4669	NAGLU	Pathogenic	17	42543933
single nucleotide variant	4669	NAGLU	Pathogenic	17	42543568
single nucleotide variant	4669	NAGLU	Pathogenic	17	42543699
single nucleotide variant	4669	NAGLU	Pathogenic/Likely pathogenic	17	42543700
single nucleotide variant	4669	NAGLU	Pathogenic	17	42536414
single nucleotide variant	4669	NAGLU	Pathogenic	17	42541127
single nucleotide variant	4669	NAGLU	Pathogenic/Likely pathogenic	17	42543450
single nucleotide variant	4669	NAGLU	Pathogenic	17	42538691
single nucleotide variant	3242	HPD	Pathogenic	12	121846919
single nucleotide variant	3242	HPD	Pathogenic	12	121847211
single nucleotide variant	3242	HPD	Conflicting interpretations of pathogenicity	12	121839998
single nucleotide variant	114798	SLITRK1	Pathogenic	13	83878728
single nucleotide variant	134430	WDR36	Pathogenic	5	111104342
single nucleotide variant	134430	WDR36	Pathogenic	5	111110280
single nucleotide variant	199713	NLRP7	Pathogenic	19	54940930
single nucleotide variant	199713	NLRP7	Pathogenic	19	54934488
single nucleotide variant	199713	NLRP7	Pathogenic	19	54938096
single nucleotide variant	199713	NLRP7	Pathogenic	19	54938095
single nucleotide variant	199713	NLRP7	Pathogenic	19	54930571
single nucleotide variant	199713	NLRP7	Pathogenic	19	54939525
single nucleotide variant	199713	NLRP7	Pathogenic	19	54938095
single nucleotide variant	199713	NLRP7	Pathogenic	19	54939626
single nucleotide variant	199713	NLRP7	Pathogenic	19	54938222
single nucleotide variant	91942	NDUFAF2	Pathogenic/Likely pathogenic	5	61073136
single nucleotide variant	81607	NECTIN4	Pathogenic	1	161076355
single nucleotide variant	81607	NECTIN4	Pathogenic	1	161077629
single nucleotide variant	284654	RSPO1	Pathogenic	1	37616483
single nucleotide variant	51218	GLRX5	Pathogenic	14	95535383
single nucleotide variant	79944	L2HGDH	Likely pathogenic	14	50269164
single nucleotide variant	79944	L2HGDH	Pathogenic	14	50269162
single nucleotide variant	79944	L2HGDH	Pathogenic	14	50302994
single nucleotide variant	79944	L2HGDH	Likely pathogenic	14	50302132
single nucleotide variant	9820	CUL7	Pathogenic	6	43038949
single nucleotide variant	9820	CUL7	Pathogenic	6	43038891
single nucleotide variant	9820	CUL7	Pathogenic	6	43049665
single nucleotide variant	37	ACADVL	Pathogenic/Likely pathogenic	17	7223238
single nucleotide variant	37	ACADVL	Pathogenic/Likely pathogenic	17	7224966
single nucleotide variant	37	ACADVL	Pathogenic	17	7223199
single nucleotide variant	37	ACADVL	Pathogenic	17	7224007
single nucleotide variant	37	ACADVL	Pathogenic/Likely pathogenic	17	7223707
single nucleotide variant	37	ACADVL	Pathogenic/Likely pathogenic	17	7223984
single nucleotide variant	224	ALDH3A2	Pathogenic	17	19656535
single nucleotide variant	224	ALDH3A2	Pathogenic	17	19663335
single nucleotide variant	224	ALDH3A2	Pathogenic/Likely pathogenic	17	19657862
single nucleotide variant	224	ALDH3A2	Pathogenic/Likely pathogenic	17	19664997
single nucleotide variant	55145	THAP1	Pathogenic	8	42843070
single nucleotide variant	25978	CHMP2B	Pathogenic	3	87253421
single nucleotide variant	25978	CHMP2B	Pathogenic	3	87253798
single nucleotide variant	25978	CHMP2B	Pathogenic	3	87253472
single nucleotide variant	1594	CYP27B1	Likely pathogenic	12	57766073
single nucleotide variant	1594	CYP27B1	Pathogenic	12	57766019
single nucleotide variant	1594	CYP27B1	Pathogenic	12	57764510
single nucleotide variant	1594	CYP27B1	Pathogenic	12	57764169
single nucleotide variant	1594	CYP27B1	Pathogenic	12	57764755
single nucleotide variant	1594	CYP27B1	Pathogenic	12	57765296
single nucleotide variant	1594	CYP27B1	Pathogenic	12	57763798
single nucleotide variant	1594	CYP27B1	Pathogenic/Likely pathogenic	12	57764147
single nucleotide variant	1594	CYP27B1	Pathogenic	12	57766006
single nucleotide variant	1594	CYP27B1	Pathogenic	12	57764148
single nucleotide variant	1594	CYP27B1	Pathogenic	12	57764487
single nucleotide variant	1594	CYP27B1	Pathogenic	12	57765320
single nucleotide variant	4126	MANBA	Pathogenic	4	102689573
single nucleotide variant	4126	MANBA	Pathogenic	4	102657873
single nucleotide variant	4126	MANBA	Pathogenic	4	102723865
single nucleotide variant	4126	MANBA	Pathogenic	4	102726614
single nucleotide variant	4126	MANBA	Pathogenic	4	102669004
single nucleotide variant	4125	MAN2B1	Pathogenic	19	12665750
single nucleotide variant	4125	MAN2B1	Pathogenic/Likely pathogenic	19	12649418
single nucleotide variant	4125	MAN2B1	Pathogenic	19	12652376
single nucleotide variant	4125	MAN2B1	Pathogenic	19	12649932
single nucleotide variant	4125	MAN2B1	Conflicting interpretations of pathogenicity	19	12658470
single nucleotide variant	51079	NDUFA13	Pathogenic	19	19516253
single nucleotide variant	222662	LHFPL5	Pathogenic	6	35806050
single nucleotide variant	222662	LHFPL5	Pathogenic	6	35814627
single nucleotide variant	200576	PIKFYVE	Pathogenic	2	208326119
single nucleotide variant	200576	PIKFYVE	Pathogenic	2	208325773
single nucleotide variant	2074	ERCC6	Pathogenic	10	49500673
single nucleotide variant	2074	ERCC6	Pathogenic	10	49478437
single nucleotide variant	2074	ERCC6	Pathogenic	10	49524073
single nucleotide variant	2074	ERCC6	Conflicting interpretations of pathogenicity	10	49470676
single nucleotide variant	2074	ERCC6	Pathogenic	10	49532736
single nucleotide variant	2074	ERCC6	Pathogenic/Likely pathogenic	10	49482809
single nucleotide variant	2074	ERCC6	Pathogenic	10	49471085
single nucleotide variant	2074	ERCC6	Pathogenic	10	49478386
single nucleotide variant	1161	ERCC8	Pathogenic	5	60890964
single nucleotide variant	-1	ERCC8;NDUFAF2	Pathogenic	5	60944972
single nucleotide variant	1161	ERCC8	Conflicting interpretations of pathogenicity	5	60904794
single nucleotide variant	1161	ERCC8	Conflicting interpretations of pathogenicity	5	60902446
single nucleotide variant	219736	STOX1	Conflicting interpretations of pathogenicity	10	68885620
single nucleotide variant	9896	FIG4	Conflicting interpretations of pathogenicity	6	109715133
single nucleotide variant	9896	FIG4	Pathogenic/Likely pathogenic	6	109735199
single nucleotide variant	9896	FIG4	Pathogenic	6	109715168
single nucleotide variant	348938	NIPAL4	Pathogenic	5	157463303
single nucleotide variant	348938	NIPAL4	Pathogenic	5	157468728
single nucleotide variant	348938	NIPAL4	Pathogenic	5	157471818
single nucleotide variant	26128	KIFBP	Pathogenic	10	68989100
single nucleotide variant	26128	KIFBP	Pathogenic	10	68989082
single nucleotide variant	157570	ESCO2	Pathogenic	8	27799658
single nucleotide variant	157570	ESCO2	Pathogenic	8	27776813
single nucleotide variant	157570	ESCO2	Pathogenic	8	27791968
single nucleotide variant	157570	ESCO2	Pathogenic	8	27776912
single nucleotide variant	2694	CBLIF	Pathogenic	11	59844056
single nucleotide variant	2694	CBLIF	Conflicting interpretations of pathogenicity	11	59843998
single nucleotide variant	1621	DBH	Pathogenic	9	133636712
single nucleotide variant	1621	DBH	Pathogenic	9	133639848
single nucleotide variant	1621	DBH	Pathogenic	9	133636672
single nucleotide variant	4436	MSH2	Pathogenic	2	47475130
single nucleotide variant	4436	MSH2	Pathogenic	2	47429881
single nucleotide variant	4436	MSH2	Pathogenic	2	47475180
single nucleotide variant	4436	MSH2	Pathogenic	2	47475066
single nucleotide variant	4436	MSH2	Likely pathogenic	2	47466718
single nucleotide variant	4436	MSH2	Pathogenic	2	47475171
single nucleotide variant	79751	SLC25A22	Likely pathogenic	11	792429
single nucleotide variant	79751	SLC25A22	Pathogenic	11	792340
single nucleotide variant	1586	CYP17A1	Pathogenic	10	102835374
single nucleotide variant	1586	CYP17A1	Pathogenic	10	102834074
single nucleotide variant	1586	CYP17A1	Pathogenic	10	102832626
single nucleotide variant	1586	CYP17A1	Pathogenic	10	102837076
single nucleotide variant	1586	CYP17A1	Pathogenic	10	102831503
single nucleotide variant	1586	CYP17A1	Pathogenic	10	102832610
single nucleotide variant	1586	CYP17A1	Pathogenic	10	102832577
single nucleotide variant	1586	CYP17A1	Pathogenic	10	102837311
single nucleotide variant	1586	CYP17A1	Pathogenic	10	102835249
single nucleotide variant	1586	CYP17A1	Pathogenic	10	102837084
single nucleotide variant	1586	CYP17A1	Pathogenic	10	102835350
single nucleotide variant	1586	CYP17A1	Pathogenic	10	102835343
single nucleotide variant	1586	CYP17A1	Pathogenic	10	102832611
single nucleotide variant	1586	CYP17A1	Pathogenic	10	102832566
single nucleotide variant	1586	CYP17A1	Pathogenic	10	102831535
single nucleotide variant	1586	CYP17A1	Pathogenic	10	102832665
single nucleotide variant	1586	CYP17A1	Pathogenic	10	102830946
single nucleotide variant	1586	CYP17A1	Pathogenic	10	102834850
single nucleotide variant	1586	CYP17A1	Pathogenic	10	102837281
single nucleotide variant	1586	CYP17A1	Likely pathogenic	10	102837075
single nucleotide variant	1586	CYP17A1	Likely pathogenic	10	102835316
single nucleotide variant	1586	CYP17A1	Likely pathogenic	10	102830982
single nucleotide variant	1586	CYP17A1	Pathogenic	10	102830871
single nucleotide variant	1586	CYP17A1	Pathogenic	10	102835016
single nucleotide variant	161742	SPRED1	Pathogenic	15	38322382
single nucleotide variant	161742	SPRED1	Pathogenic	15	38299410
single nucleotide variant	161742	SPRED1	Pathogenic	15	38324810
single nucleotide variant	161742	SPRED1	Pathogenic	15	38349482
single nucleotide variant	161742	SPRED1	Pathogenic	15	38299530
single nucleotide variant	161742	SPRED1	Pathogenic	15	38349476
single nucleotide variant	161742	SPRED1	Pathogenic	15	38351113
single nucleotide variant	161742	SPRED1	Pathogenic	15	38299471
single nucleotide variant	55835	CENPJ	Pathogenic	13	24884083
single nucleotide variant	25782	RAB3GAP2	Pathogenic	1	220164733
single nucleotide variant	51185	CRBN	Pathogenic	3	3150939
single nucleotide variant	29899	GPSM2	Pathogenic	1	108897592
single nucleotide variant	10161	LPAR6	Pathogenic	13	48411961
single nucleotide variant	10161	LPAR6	Pathogenic	13	48411862
single nucleotide variant	10161	LPAR6	Pathogenic/Likely pathogenic	13	48411988
single nucleotide variant	10161	LPAR6	Pathogenic	13	48411859
single nucleotide variant	9657	IQCB1	Pathogenic	3	121781772
single nucleotide variant	9657	IQCB1	Pathogenic	3	121790133
single nucleotide variant	51021	MRPS16	Pathogenic	10	73250935
single nucleotide variant	56246	MRAP	Pathogenic	21	32299078
single nucleotide variant	56246	MRAP	Pathogenic	21	32299078
single nucleotide variant	56246	MRAP	Pathogenic	21	32299078
single nucleotide variant	56246	MRAP	Pathogenic	21	32298974
single nucleotide variant	136647	MPLKIP	Pathogenic	7	40133169
single nucleotide variant	79783	SUGCT	Conflicting interpretations of pathogenicity	7	40459197
single nucleotide variant	79783	SUGCT	Pathogenic	7	40237664
single nucleotide variant	728294	D2HGDH	Pathogenic	2	241767734
single nucleotide variant	728294	D2HGDH	Pathogenic	2	241742524
single nucleotide variant	728294	D2HGDH	Pathogenic	2	241741010
single nucleotide variant	728294	D2HGDH	Pathogenic	2	241744707
single nucleotide variant	728294	D2HGDH	Pathogenic	2	241767718
single nucleotide variant	728294	D2HGDH	Pathogenic	2	241751371
single nucleotide variant	65055	REEP1	Pathogenic	2	86254816
single nucleotide variant	65055	REEP1	Conflicting interpretations of pathogenicity	2	86217057
single nucleotide variant	65055	REEP1	Pathogenic/Likely pathogenic	2	86282216
single nucleotide variant	65055	REEP1	Pathogenic	2	86252037
single nucleotide variant	11235	PDCD10	Pathogenic	3	167695606
single nucleotide variant	11235	PDCD10	Pathogenic	3	167687317
single nucleotide variant	11281	POU6F2	Pathogenic	7	39339703
single nucleotide variant	57104	PNPLA2	Pathogenic	11	822494
single nucleotide variant	57104	PNPLA2	Pathogenic	11	823801
single nucleotide variant	4594	MMUT	Pathogenic/Likely pathogenic	6	49459415
single nucleotide variant	4594	MMUT	Pathogenic/Likely pathogenic	6	49459154
single nucleotide variant	4594	MMUT	Pathogenic	6	49451668
single nucleotide variant	4594	MMUT	Pathogenic	6	49459189
single nucleotide variant	4594	MMUT	Pathogenic	6	49431831
single nucleotide variant	4594	MMUT	Pathogenic	6	49459118
single nucleotide variant	4594	MMUT	Pathogenic	6	49440295
single nucleotide variant	4594	MMUT	Pathogenic	6	49435473
single nucleotide variant	4594	MMUT	Pathogenic	6	49457789
single nucleotide variant	4594	MMUT	Pathogenic	6	49459145
single nucleotide variant	4594	MMUT	Pathogenic	6	49457801
single nucleotide variant	4594	MMUT	Pathogenic	6	49436515
single nucleotide variant	4594	MMUT	Pathogenic	6	49441840
single nucleotide variant	25953	PNKD	Pathogenic	2	218270561
single nucleotide variant	25953	PNKD	Pathogenic	2	218270555
single nucleotide variant	686	BTD	Pathogenic	3	15645451
single nucleotide variant	686	BTD	Pathogenic	3	15645468
single nucleotide variant	686	BTD	Conflicting interpretations of pathogenicity	3	15635479
single nucleotide variant	686	BTD	Conflicting interpretations of pathogenicity	3	15645186
single nucleotide variant	686	BTD	Pathogenic	3	15644611
single nucleotide variant	686	BTD	Pathogenic	3	15645224
single nucleotide variant	686	BTD	Conflicting interpretations of pathogenicity, other	3	15645063
single nucleotide variant	686	BTD	Pathogenic/Likely pathogenic	3	15635614
single nucleotide variant	3141	HLCS	Likely pathogenic	21	36936735
single nucleotide variant	3141	HLCS	Conflicting interpretations of pathogenicity	21	36759811
single nucleotide variant	3141	HLCS	Pathogenic	21	36765170
single nucleotide variant	3141	HLCS	Pathogenic	21	36759781
single nucleotide variant	3141	HLCS	Pathogenic	21	36765044
single nucleotide variant	3141	HLCS	Pathogenic/Likely pathogenic	21	36767213
single nucleotide variant	3141	HLCS	Pathogenic/Likely pathogenic	21	36936798
single nucleotide variant	64087	MCCC2	Pathogenic	5	71599672
single nucleotide variant	64087	MCCC2	Pathogenic	5	71602586
single nucleotide variant	64087	MCCC2	Pathogenic	5	71635176
single nucleotide variant	64087	MCCC2	Conflicting interpretations of pathogenicity	5	71602621
single nucleotide variant	64087	MCCC2	Pathogenic	5	71632185
single nucleotide variant	64087	MCCC2	Pathogenic	5	71604413
single nucleotide variant	64087	MCCC2	Likely pathogenic	5	71634977
single nucleotide variant	64087	MCCC2	Likely pathogenic	5	71652755
single nucleotide variant	56922	MCCC1	Pathogenic/Likely pathogenic	3	183045522
single nucleotide variant	56922	MCCC1	Pathogenic	3	183041679
single nucleotide variant	56922	MCCC1	Pathogenic	3	183037218
single nucleotide variant	56922	MCCC1	Pathogenic	3	183039093
single nucleotide variant	56922	MCCC1	Pathogenic	3	183034068
single nucleotide variant	56922	MCCC1	Pathogenic	3	183037432
single nucleotide variant	120892	LRRK2	Pathogenic	12	40310434
single nucleotide variant	120892	LRRK2	Pathogenic	12	40321114
single nucleotide variant	120892	LRRK2	Pathogenic	12	40310434
single nucleotide variant	120892	LRRK2	Pathogenic	12	40299125
single nucleotide variant	120892	LRRK2	Pathogenic, risk factor	12	40340400
single nucleotide variant	120892	LRRK2	Pathogenic	12	40340404
single nucleotide variant	120892	LRRK2	Pathogenic	12	40310435
single nucleotide variant	120892	LRRK2	Conflicting interpretations of pathogenicity, risk factor	12	40363526
single nucleotide variant	81794	ADAMTS10	Pathogenic	19	8601029
single nucleotide variant	81794	ADAMTS10	Pathogenic	19	8596306
single nucleotide variant	81794	ADAMTS10	Pathogenic	19	8600927
single nucleotide variant	81794	ADAMTS10	Pathogenic	19	8605638
single nucleotide variant	81794	ADAMTS10	Pathogenic	19	8597075
single nucleotide variant	81794	ADAMTS10	Pathogenic	19	8592797
single nucleotide variant	81794	ADAMTS10	Pathogenic	19	8589302
single nucleotide variant	131118	DNAJC19	Pathogenic	3	180987023
single nucleotide variant	100	ADA	Conflicting interpretations of pathogenicity	20	44626517
single nucleotide variant	100	ADA	Pathogenic	20	44626516
single nucleotide variant	100	ADA	Pathogenic/Likely pathogenic	20	44623053
single nucleotide variant	100	ADA	Likely pathogenic	20	44621082
single nucleotide variant	100	ADA	Pathogenic/Likely pathogenic	20	44620391
single nucleotide variant	100	ADA	Pathogenic/Likely pathogenic	20	44626498
single nucleotide variant	100	ADA	Conflicting interpretations of pathogenicity	20	44623054
single nucleotide variant	100	ADA	Pathogenic	20	44623039
single nucleotide variant	100	ADA	Likely pathogenic	20	44626601
single nucleotide variant	100	ADA	Pathogenic/Likely pathogenic	20	44625581
single nucleotide variant	100	ADA	Pathogenic/Likely pathogenic	20	44621121
single nucleotide variant	100	ADA	Pathogenic	20	44620435
single nucleotide variant	100	ADA	Pathogenic	20	44651574
single nucleotide variant	100	ADA	Likely pathogenic	20	44626597
single nucleotide variant	100	ADA	Conflicting interpretations of pathogenicity	20	44625593
single nucleotide variant	100	ADA	Pathogenic	20	44619862
single nucleotide variant	100	ADA	Pathogenic/Likely pathogenic	20	44625580
single nucleotide variant	341640	FREM2	Pathogenic	13	38784709
single nucleotide variant	341640	FREM2	Pathogenic	13	38859591
single nucleotide variant	158326	FREM1	Pathogenic	9	14824929
single nucleotide variant	158326	FREM1	Pathogenic	9	14784494
single nucleotide variant	200894	ARL13B	Pathogenic	3	94003764
single nucleotide variant	200894	ARL13B	Pathogenic	3	94003774
single nucleotide variant	200894	ARL13B	Pathogenic	3	94036663
single nucleotide variant	83394	PITPNM3	Conflicting interpretations of pathogenicity	17	6468237
single nucleotide variant	91647	ATPAF2	Pathogenic	17	18028276
single nucleotide variant	201294	UNC13D	Pathogenic	17	75836338
single nucleotide variant	201294	UNC13D	Pathogenic	17	75840317
single nucleotide variant	201294	UNC13D	Pathogenic	17	75840506
single nucleotide variant	201294	UNC13D	Pathogenic	17	75836662
single nucleotide variant	201294	UNC13D	Pathogenic	17	75831153
single nucleotide variant	6445	SGCG	Pathogenic/Likely pathogenic	13	23324513
single nucleotide variant	6445	SGCG	Pathogenic	13	23324452
single nucleotide variant	54806	AHI1	Pathogenic	6	135457594
single nucleotide variant	54806	AHI1	Pathogenic	6	135455775
single nucleotide variant	54806	AHI1	Pathogenic/Likely pathogenic	6	135455750
single nucleotide variant	54806	AHI1	Pathogenic	6	135447022
single nucleotide variant	54806	AHI1	Pathogenic/Likely pathogenic	6	135433125
single nucleotide variant	340024	SLC6A19	Conflicting interpretations of pathogenicity	5	1212338
single nucleotide variant	340024	SLC6A19	Pathogenic	5	1213517
single nucleotide variant	55636	CHD7	Pathogenic	8	60822627
single nucleotide variant	55636	CHD7	Pathogenic	8	60830569
single nucleotide variant	55636	CHD7	Pathogenic	8	60850506
single nucleotide variant	55636	CHD7	Pathogenic	8	60855993
single nucleotide variant	55636	CHD7	Pathogenic	8	60836105
single nucleotide variant	55636	CHD7	Pathogenic	8	60853047
single nucleotide variant	55636	CHD7	Pathogenic	8	60816389
single nucleotide variant	55636	CHD7	Pathogenic	8	60801598
single nucleotide variant	55636	CHD7	Pathogenic	8	60741596
single nucleotide variant	55636	CHD7	Pathogenic	8	60841997
single nucleotide variant	84100	ARL6	Pathogenic	3	97788004
single nucleotide variant	84100	ARL6	Pathogenic, risk factor	3	97791797
single nucleotide variant	84100	ARL6	Pathogenic	3	97768199
single nucleotide variant	84100	ARL6	Pathogenic	3	97791800
single nucleotide variant	84100	ARL6	Pathogenic	3	97768199
single nucleotide variant	84100	ARL6	Pathogenic	3	97784966
single nucleotide variant	145226	RDH12	Pathogenic/Likely pathogenic	14	67729209
single nucleotide variant	145226	RDH12	Pathogenic	14	67727097
single nucleotide variant	145226	RDH12	Pathogenic	14	67724550
single nucleotide variant	145226	RDH12	Pathogenic	14	67724588
single nucleotide variant	145226	RDH12	Pathogenic	14	67726086
single nucleotide variant	145226	RDH12	Pathogenic	14	67726983
single nucleotide variant	145226	RDH12	Pathogenic	14	67729220
single nucleotide variant	145226	RDH12	Pathogenic	14	67726983
single nucleotide variant	145226	RDH12	Pathogenic	14	67725206
single nucleotide variant	145226	RDH12	Pathogenic	14	67727055
single nucleotide variant	145226	RDH12	Pathogenic	14	67724556
single nucleotide variant	145226	RDH12	Pathogenic	14	67727191
single nucleotide variant	145226	RDH12	Pathogenic	14	67726996
single nucleotide variant	145226	RDH12	Pathogenic/Likely pathogenic	14	67726084
single nucleotide variant	114327	EFHC1	Conflicting interpretations of pathogenicity	6	52452799
single nucleotide variant	114327	EFHC1	Conflicting interpretations of pathogenicity	6	52452742
single nucleotide variant	114327	EFHC1	Conflicting interpretations of pathogenicity	6	52424111
single nucleotide variant	57165	GJC2	Pathogenic	1	228158615
single nucleotide variant	57165	GJC2	Pathogenic	1	228158026
single nucleotide variant	57165	GJC2	Pathogenic	1	228158476
single nucleotide variant	57165	GJC2	Pathogenic	1	228158572
single nucleotide variant	57165	GJC2	Pathogenic	1	228157866
single nucleotide variant	57165	GJC2	Pathogenic	1	228157901
single nucleotide variant	57165	GJC2	Pathogenic	1	228158536
single nucleotide variant	2639	GCDH	Pathogenic	19	12896940
single nucleotide variant	2639	GCDH	Pathogenic	19	12899486
single nucleotide variant	2639	GCDH	Conflicting interpretations of pathogenicity	19	12896934
single nucleotide variant	2639	GCDH	Pathogenic	19	12899471
single nucleotide variant	2639	GCDH	Pathogenic/Likely pathogenic	19	12897824
single nucleotide variant	2639	GCDH	Pathogenic/Likely pathogenic	19	12897713
single nucleotide variant	2639	GCDH	Pathogenic	19	12891400
single nucleotide variant	2639	GCDH	Pathogenic	19	12897818
single nucleotide variant	2639	GCDH	Pathogenic	19	12896249
single nucleotide variant	1687	GSDME	Pathogenic	7	24706382
single nucleotide variant	1687	GSDME	Pathogenic	7	24706180
single nucleotide variant	5091	PC	Pathogenic	11	66851944
single nucleotide variant	5091	PC	Pathogenic	11	66850918
single nucleotide variant	5091	PC	Pathogenic	11	66871368
single nucleotide variant	5091	PC	Pathogenic	11	66863791
single nucleotide variant	5091	PC	Pathogenic	11	66852516
single nucleotide variant	404672	GTF2H5	Pathogenic	6	158192107
single nucleotide variant	404672	GTF2H5	Pathogenic	6	158192003
single nucleotide variant	1737	DLAT	Pathogenic	11	112061088
single nucleotide variant	8050	PDHX	Pathogenic	11	34960519
single nucleotide variant	8050	PDHX	Pathogenic	11	34984569
single nucleotide variant	8050	PDHX	Pathogenic	11	34966740
single nucleotide variant	283989	TSEN54	Pathogenic/Likely pathogenic	17	75522000
single nucleotide variant	283989	TSEN54	Likely pathogenic	17	75521817
single nucleotide variant	283989	TSEN54	Pathogenic	17	75522108
single nucleotide variant	79042	TSEN34	Pathogenic	19	54191536
single nucleotide variant	80746	TSEN2	Conflicting interpretations of pathogenicity	3	12516627
single nucleotide variant	114902	C1QTNF5	Pathogenic/Likely pathogenic	11	119339574
single nucleotide variant	10195	ALG3	Pathogenic	3	184245559
single nucleotide variant	10195	ALG3	Pathogenic/Likely pathogenic	3	184245291
single nucleotide variant	10195	ALG3	Pathogenic	3	184245798
single nucleotide variant	10195	ALG3	Pathogenic	3	184245333
single nucleotide variant	91252	SLC39A13	Likely pathogenic	11	47410315
single nucleotide variant	120227	CYP2R1	Conflicting interpretations of pathogenicity	11	14885847
single nucleotide variant	25836	NIPBL	Pathogenic	5	36953698
single nucleotide variant	25836	NIPBL	Pathogenic	5	37057211
single nucleotide variant	25836	NIPBL	Pathogenic	5	37020615
single nucleotide variant	25836	NIPBL	Pathogenic	5	37002734
single nucleotide variant	25836	NIPBL	Pathogenic	5	37063789
single nucleotide variant	25836	NIPBL	Pathogenic	5	37014728
single nucleotide variant	55670	PEX26	Pathogenic	22	18079935
single nucleotide variant	55670	PEX26	Pathogenic	22	18079908
single nucleotide variant	55670	PEX26	Likely pathogenic	22	18078378
single nucleotide variant	55670	PEX26	Pathogenic	22	18078607
single nucleotide variant	203859	ANO5	Pathogenic	11	22250793
single nucleotide variant	203859	ANO5	Pathogenic	11	22250793
single nucleotide variant	203859	ANO5	Pathogenic	11	22255485
single nucleotide variant	203859	ANO5	Pathogenic/Likely pathogenic	11	22236206
single nucleotide variant	203859	ANO5	Pathogenic/Likely pathogenic	11	22274605
single nucleotide variant	11231	SEC63	Pathogenic	6	107929466
single nucleotide variant	11231	SEC63	Pathogenic	6	107908926
single nucleotide variant	64221	ROBO3	Likely pathogenic	11	124871062
single nucleotide variant	64221	ROBO3	Likely pathogenic	11	124875145
single nucleotide variant	64221	ROBO3	Likely pathogenic	11	124875150
single nucleotide variant	64221	ROBO3	Pathogenic	11	124872919
single nucleotide variant	64221	ROBO3	Likely pathogenic	11	124870650
single nucleotide variant	64221	ROBO3	Likely pathogenic	11	124865591
single nucleotide variant	64221	ROBO3	Likely pathogenic	11	124868837
single nucleotide variant	64221	ROBO3	Pathogenic	11	124874910
single nucleotide variant	64221	ROBO3	Conflicting interpretations of pathogenicity	11	124870035
single nucleotide variant	64221	ROBO3	Pathogenic	11	124875581
single nucleotide variant	285440	CYP4V2	Pathogenic	4	186196007
single nucleotide variant	285440	CYP4V2	Conflicting interpretations of pathogenicity	4	186210586
single nucleotide variant	285440	CYP4V2	Pathogenic	4	186192004
single nucleotide variant	285440	CYP4V2	Pathogenic	4	186208863
single nucleotide variant	94137	RP1L1	Conflicting interpretations of pathogenicity	8	10623069
single nucleotide variant	79784	MYH14	Pathogenic	19	50210385
single nucleotide variant	79784	MYH14	Pathogenic	19	50271424
single nucleotide variant	79784	MYH14	Pathogenic	19	50259210
single nucleotide variant	79784	MYH14	Conflicting interpretations of pathogenicity	19	50244277
single nucleotide variant	79784	MYH14	Pathogenic	19	50210724
single nucleotide variant	26276	VPS33B	Pathogenic	15	90999963
single nucleotide variant	26276	VPS33B	Pathogenic	15	91002143
single nucleotide variant	26276	VPS33B	Pathogenic	15	91022161
single nucleotide variant	26276	VPS33B	Pathogenic	15	91006949
single nucleotide variant	79001	VKORC1	Pathogenic	16	31091334
single nucleotide variant	79001	VKORC1	Pathogenic	16	31094645
single nucleotide variant	79001	VKORC1	Pathogenic	16	31094596
single nucleotide variant	79001	VKORC1	Pathogenic	16	31094558
single nucleotide variant	7428	VHL	Pathogenic	3	10149871
single nucleotide variant	7428	VHL	Conflicting interpretations of pathogenicity	3	10149823
single nucleotide variant	7428	VHL	Pathogenic	3	10149804
single nucleotide variant	7428	VHL	Pathogenic	3	10149822
single nucleotide variant	7428	VHL	Pathogenic/Likely pathogenic	3	10149822
single nucleotide variant	7428	VHL	Pathogenic	3	10142110
single nucleotide variant	7428	VHL	Pathogenic	3	10146578
single nucleotide variant	7428	VHL	Pathogenic	3	10142181
single nucleotide variant	7428	VHL	Pathogenic	3	10142139
single nucleotide variant	7428	VHL	Pathogenic	3	10149819
single nucleotide variant	7428	VHL	Conflicting interpretations of pathogenicity	3	10149885
single nucleotide variant	7428	VHL	Pathogenic/Likely pathogenic	3	10142038
single nucleotide variant	7428	VHL	Pathogenic	3	10142181
single nucleotide variant	7428	VHL	Pathogenic	3	10146561
single nucleotide variant	7428	VHL	Likely pathogenic	3	10149811
single nucleotide variant	7428	VHL	Conflicting interpretations of pathogenicity	3	10149921
single nucleotide variant	7428	VHL	Conflicting interpretations of pathogenicity	3	10142088
single nucleotide variant	7428	VHL	Likely pathogenic	3	10149894
single nucleotide variant	7428	VHL	Pathogenic	3	10142097
single nucleotide variant	7428	VHL	Pathogenic	3	10142124
single nucleotide variant	7428	VHL	Pathogenic	3	10149814
single nucleotide variant	4688	NCF2	Pathogenic	1	183577661
single nucleotide variant	4688	NCF2	Pathogenic	1	183577598
single nucleotide variant	4688	NCF2	Pathogenic	1	183577667
single nucleotide variant	4688	NCF2	Pathogenic	1	183574605
single nucleotide variant	653361	NCF1	Pathogenic	7	74777319
single nucleotide variant	653361	NCF1	Pathogenic	7	74779298
single nucleotide variant	653361	NCF1	Pathogenic	7	74779360
single nucleotide variant	653361	NCF1	Pathogenic	7	74783061
single nucleotide variant	1535	CYBA	Pathogenic	16	88646773
single nucleotide variant	1535	CYBA	Pathogenic	16	88643474
single nucleotide variant	1535	CYBA	Pathogenic	16	88646761
single nucleotide variant	1535	CYBA	Pathogenic	16	88646754
single nucleotide variant	1535	CYBA	Pathogenic	16	88651007
single nucleotide variant	1535	CYBA	Pathogenic	16	88648103
single nucleotide variant	1535	CYBA	Pathogenic	16	88643568
single nucleotide variant	9927	MFN2	Pathogenic	1	11992660
single nucleotide variant	9927	MFN2	Pathogenic	1	12011510
single nucleotide variant	9927	MFN2	Pathogenic	1	11992606
single nucleotide variant	9927	MFN2	Pathogenic	1	12001423
single nucleotide variant	9927	MFN2	Pathogenic	1	11999030
single nucleotide variant	9927	MFN2	Pathogenic	1	11992584
single nucleotide variant	9927	MFN2	Likely pathogenic	1	12002014
single nucleotide variant	9927	MFN2	Pathogenic	1	11997315
single nucleotide variant	9927	MFN2	Pathogenic	1	11992659
single nucleotide variant	9927	MFN2	Likely pathogenic	1	12001411
single nucleotide variant	9927	MFN2	Pathogenic	1	12002033
single nucleotide variant	9927	MFN2	Pathogenic	1	11998787
single nucleotide variant	9927	MFN2	Pathogenic/Likely pathogenic	1	12009641
single nucleotide variant	9927	MFN2	Pathogenic	1	11992689
single nucleotide variant	9927	MFN2	Conflicting interpretations of pathogenicity	1	12004835
single nucleotide variant	144165	PRICKLE1	Likely pathogenic	12	42469523
single nucleotide variant	23064	SETX	Pathogenic	9	132327511
single nucleotide variant	23064	SETX	Pathogenic	9	132328996
single nucleotide variant	23064	SETX	Pathogenic	9	132281483
single nucleotide variant	23064	SETX	Pathogenic	9	132331293
single nucleotide variant	23064	SETX	Pathogenic	9	132330432
single nucleotide variant	23064	SETX	Likely pathogenic	9	132349421
single nucleotide variant	23064	SETX	Conflicting interpretations of pathogenicity	9	132283403
single nucleotide variant	23064	SETX	Pathogenic	9	132296909
single nucleotide variant	23064	SETX	Likely pathogenic	9	132296907
single nucleotide variant	23064	SETX	Pathogenic	9	132331123
single nucleotide variant	5837	PYGM	Pathogenic	11	64759751
single nucleotide variant	5837	PYGM	Pathogenic	11	64757826
single nucleotide variant	5837	PYGM	Pathogenic/Likely pathogenic	11	64752064
single nucleotide variant	5837	PYGM	Pathogenic	11	64751331
single nucleotide variant	5837	PYGM	Pathogenic	11	64750557
single nucleotide variant	5837	PYGM	Pathogenic	11	64753931
single nucleotide variant	5837	PYGM	Pathogenic/Likely pathogenic	11	64750497
single nucleotide variant	5837	PYGM	Pathogenic/Likely pathogenic	11	64751966
single nucleotide variant	5837	PYGM	Likely pathogenic	11	64759898
single nucleotide variant	5837	PYGM	Pathogenic	11	64752071
single nucleotide variant	5837	PYGM	Pathogenic/Likely pathogenic	11	64746796
single nucleotide variant	5837	PYGM	Pathogenic/Likely pathogenic	11	64751597
single nucleotide variant	5837	PYGM	Likely pathogenic	11	64751970
single nucleotide variant	5837	PYGM	Pathogenic	11	64756159
single nucleotide variant	5837	PYGM	Conflicting interpretations of pathogenicity	11	64758375
single nucleotide variant	23474	ETHE1	Pathogenic	19	43511455
single nucleotide variant	23474	ETHE1	Pathogenic	19	43527175
single nucleotide variant	23224	SYNE2	Conflicting interpretations of pathogenicity	14	64210033
single nucleotide variant	23345	SYNE1	Pathogenic	6	152321898
single nucleotide variant	23345	SYNE1	Pathogenic	6	152381320
single nucleotide variant	23345	SYNE1	Pathogenic	6	152201838
single nucleotide variant	23345	SYNE1	Pathogenic	6	152213737
single nucleotide variant	23345	SYNE1	Pathogenic	6	152151987
single nucleotide variant	23345	SYNE1	Conflicting interpretations of pathogenicity	6	152140027
single nucleotide variant	23345	SYNE1	Pathogenic	6	152151692
single nucleotide variant	113189	CHST14	Pathogenic	15	40471851
single nucleotide variant	113189	CHST14	Likely pathogenic	15	40472091
single nucleotide variant	113189	CHST14	Pathogenic	15	40472055
single nucleotide variant	113189	CHST14	Pathogenic	15	40471418
single nucleotide variant	113189	CHST14	Pathogenic	15	40472079
single nucleotide variant	84693	MCEE	Pathogenic	2	71124445
single nucleotide variant	51196	PLCE1	Pathogenic	10	94132444
single nucleotide variant	51196	PLCE1	Pathogenic	10	94254256
single nucleotide variant	51196	PLCE1	Pathogenic	10	94283840
single nucleotide variant	51196	PLCE1	Pathogenic	10	94304583
single nucleotide variant	51196	PLCE1	Pathogenic	10	94270547
single nucleotide variant	7399	USH2A	Pathogenic	1	216364958
single nucleotide variant	7399	USH2A	Likely pathogenic	1	216325492
single nucleotide variant	7399	USH2A	Pathogenic	1	216247118
single nucleotide variant	7399	USH2A	Pathogenic	1	215728232
single nucleotide variant	7399	USH2A	Pathogenic	1	216325499
single nucleotide variant	7399	USH2A	Pathogenic	1	216324240
single nucleotide variant	7399	USH2A	Pathogenic	1	216247185
single nucleotide variant	7399	USH2A	Likely pathogenic	1	215671085
single nucleotide variant	375298	CERKL	Pathogenic/Likely pathogenic	2	181558617
single nucleotide variant	148738	HJV	Pathogenic	1	146018399
single nucleotide variant	148738	HJV	Conflicting interpretations of pathogenicity	1	146018382
single nucleotide variant	148738	HJV	Pathogenic	1	146018516
single nucleotide variant	148738	HJV	Pathogenic	1	146019594
single nucleotide variant	148738	HJV	Pathogenic	1	146018395
single nucleotide variant	148738	HJV	Pathogenic	1	146019672
single nucleotide variant	593	BCKDHA	Pathogenic/Likely pathogenic	19	41424582
single nucleotide variant	593	BCKDHA	Pathogenic/Likely pathogenic	19	41422643
single nucleotide variant	593	BCKDHA	Likely pathogenic	19	41424496
single nucleotide variant	593	BCKDHA	Conflicting interpretations of pathogenicity	19	41422310
single nucleotide variant	593	BCKDHA	Likely pathogenic	19	41422262
single nucleotide variant	593	BCKDHA	Pathogenic	19	41422704
single nucleotide variant	593	BCKDHA	Pathogenic	19	41422309
single nucleotide variant	153201	SLC36A2	Conflicting interpretations of pathogenicity	5	151343594
single nucleotide variant	383	ARG1	Pathogenic/Likely pathogenic	6	131583810
single nucleotide variant	383	ARG1	Pathogenic	6	131583808
single nucleotide variant	383	ARG1	Pathogenic	6	131581278
single nucleotide variant	383	ARG1	Pathogenic	6	131583392
single nucleotide variant	383	ARG1	Pathogenic	6	131573314
single nucleotide variant	383	ARG1	Pathogenic	6	131581326
single nucleotide variant	383	ARG1	Pathogenic	6	131573340
single nucleotide variant	383	ARG1	Pathogenic	6	131576666
single nucleotide variant	435	ASL	Pathogenic	7	66082443
single nucleotide variant	435	ASL	Pathogenic	7	66089114
single nucleotide variant	435	ASL	Pathogenic/Likely pathogenic	7	66092566
single nucleotide variant	435	ASL	Pathogenic	7	66086751
single nucleotide variant	435	ASL	Pathogenic/Likely pathogenic	7	66092078
single nucleotide variant	65018	PINK1	Pathogenic	1	20644639
single nucleotide variant	65018	PINK1	Pathogenic	1	20644526
single nucleotide variant	65018	PINK1	Pathogenic	1	20649054
single nucleotide variant	65018	PINK1	Pathogenic	1	20639952
single nucleotide variant	65018	PINK1	Pathogenic	1	20645640
single nucleotide variant	65018	PINK1	Pathogenic	1	20644549
single nucleotide variant	65018	PINK1	Pathogenic	1	20644651
single nucleotide variant	65018	PINK1	Pathogenic	1	20638104
single nucleotide variant	65018	PINK1	Pathogenic	1	20649109
single nucleotide variant	1373	CPS1	Pathogenic	2	210600636
single nucleotide variant	1373	CPS1	Pathogenic	2	210573301
single nucleotide variant	1373	CPS1	Pathogenic	2	210591893
single nucleotide variant	1373	CPS1	Likely pathogenic	2	210640045
single nucleotide variant	1373	CPS1	Pathogenic	2	210608527
single nucleotide variant	162417	NAGS	Pathogenic	17	44006584
single nucleotide variant	162417	NAGS	Pathogenic	17	44006527
single nucleotide variant	162417	NAGS	Pathogenic	17	44006157
single nucleotide variant	162417	NAGS	Pathogenic	17	44007611
single nucleotide variant	162417	NAGS	Pathogenic	17	44007772
single nucleotide variant	162417	NAGS	Pathogenic	17	44007621
single nucleotide variant	55605	KIF21A	Pathogenic	12	39332405
single nucleotide variant	55605	KIF21A	Pathogenic	12	39332404
single nucleotide variant	55605	KIF21A	Pathogenic	12	39332236
single nucleotide variant	55605	KIF21A	Pathogenic	12	39358326
single nucleotide variant	55605	KIF21A	Pathogenic	12	39332608
single nucleotide variant	55605	KIF21A	Pathogenic	12	39332607
single nucleotide variant	55605	KIF21A	Pathogenic	12	39332606
single nucleotide variant	4758	NEU1	Pathogenic	6	31859838
single nucleotide variant	4758	NEU1	Pathogenic	6	31862079
single nucleotide variant	4758	NEU1	Pathogenic	6	31859879
single nucleotide variant	4758	NEU1	Pathogenic/Likely pathogenic	6	31860588
single nucleotide variant	4758	NEU1	Pathogenic	6	31860510
single nucleotide variant	4758	NEU1	Pathogenic	6	31862690
single nucleotide variant	4758	NEU1	Pathogenic	6	31862112
single nucleotide variant	4758	NEU1	Pathogenic	6	31860519
single nucleotide variant	4758	NEU1	Pathogenic	6	31860117
single nucleotide variant	4758	NEU1	Pathogenic	6	31860041
single nucleotide variant	4758	NEU1	Pathogenic	6	31860563
single nucleotide variant	4758	NEU1	Conflicting interpretations of pathogenicity	6	31860170
single nucleotide variant	4758	NEU1	Pathogenic	6	31862708
single nucleotide variant	6330	SCN4B	Pathogenic	11	118141265
single nucleotide variant	121391	KRT74	Pathogenic	12	52573334
single nucleotide variant	158	ADSL	Pathogenic	22	40365000
single nucleotide variant	158	ADSL	Pathogenic	22	40364965
single nucleotide variant	158	ADSL	Pathogenic	22	40349976
single nucleotide variant	158	ADSL	Conflicting interpretations of pathogenicity	22	40358950
single nucleotide variant	158	ADSL	Likely pathogenic	22	40360436
single nucleotide variant	158	ADSL	Pathogenic	22	40359279
single nucleotide variant	55800	SCN3B	Conflicting interpretations of pathogenicity	11	123653773
single nucleotide variant	2132	EXT2	Pathogenic	11	44108226
single nucleotide variant	2132	EXT2	Pathogenic	11	44171743
single nucleotide variant	2132	EXT2	Pathogenic	11	44114237
single nucleotide variant	2132	EXT2	Pathogenic	11	44114224
single nucleotide variant	2132	EXT2	Pathogenic	11	44124817
single nucleotide variant	2132	EXT2	Pathogenic	11	44124787
single nucleotide variant	79628	SH3TC2	Conflicting interpretations of pathogenicity	5	149028146
single nucleotide variant	79628	SH3TC2	Conflicting interpretations of pathogenicity	5	149041619
single nucleotide variant	79628	SH3TC2	Pathogenic	5	149026903
single nucleotide variant	79628	SH3TC2	Pathogenic/Likely pathogenic	5	149026872
single nucleotide variant	79628	SH3TC2	Pathogenic	5	149010272
single nucleotide variant	79628	SH3TC2	Conflicting interpretations of pathogenicity	5	149042718
single nucleotide variant	55755	CDK5RAP2	Pathogenic	9	120550852
single nucleotide variant	55755	CDK5RAP2	Pathogenic	9	120419975
single nucleotide variant	2131	EXT1	Pathogenic	8	117837145
single nucleotide variant	2131	EXT1	Pathogenic	8	117837148
single nucleotide variant	2131	EXT1	Pathogenic	8	118110690
single nucleotide variant	2131	EXT1	Pathogenic/Likely pathogenic	8	117837146
single nucleotide variant	2131	EXT1	Pathogenic	8	118110084
single nucleotide variant	93589	CACNA2D4	Conflicting interpretations of pathogenicity	12	1844466
single nucleotide variant	9723	SEMA3E	Pathogenic	7	83367806
single nucleotide variant	6662	SOX9	Pathogenic	17	72122870
single nucleotide variant	6662	SOX9	Pathogenic	17	72124177
single nucleotide variant	6662	SOX9	Pathogenic	17	72122804
single nucleotide variant	6662	SOX9	Pathogenic	17	72122780
single nucleotide variant	6662	SOX9	Pathogenic	17	72121618
single nucleotide variant	6662	SOX9	Pathogenic	17	72122749
single nucleotide variant	6662	SOX9	Pathogenic	17	72122759
single nucleotide variant	23314	SATB2	Pathogenic	2	199349159
single nucleotide variant	123606	NIPA1	Pathogenic	15	22786790
single nucleotide variant	123606	NIPA1	Pathogenic	15	22812252
single nucleotide variant	123606	NIPA1	Pathogenic	15	22812252
single nucleotide variant	9639	ARHGEF10	Pathogenic	8	1882669
single nucleotide variant	123016	TTC8	Conflicting interpretations of pathogenicity	14	88841196
single nucleotide variant	123016	TTC8	Pathogenic	14	88843851
single nucleotide variant	123016	TTC8	Pathogenic	14	88833691
single nucleotide variant	80324	PUS1	Pathogenic	12	131932301
single nucleotide variant	80324	PUS1	Pathogenic	12	131941405
single nucleotide variant	4210	MEFV	Conflicting interpretations of pathogenicity	16	3243407
single nucleotide variant	4210	MEFV	Conflicting interpretations of pathogenicity	16	3243405
single nucleotide variant	4210	MEFV	Pathogenic/Likely pathogenic	16	3243310
single nucleotide variant	4210	MEFV	Conflicting interpretations of pathogenicity	16	3254626
single nucleotide variant	4210	MEFV	Conflicting interpretations of pathogenicity	16	3254567
single nucleotide variant	4210	MEFV	Conflicting interpretations of pathogenicity	16	3254268
single nucleotide variant	4210	MEFV	Conflicting interpretations of pathogenicity	16	3247166
single nucleotide variant	4210	MEFV	Conflicting interpretations of pathogenicity	16	3243403
single nucleotide variant	4210	MEFV	Conflicting interpretations of pathogenicity	16	3243257
single nucleotide variant	4210	MEFV	Conflicting interpretations of pathogenicity	16	3243205
single nucleotide variant	4210	MEFV	Conflicting interpretations of pathogenicity	16	3243447
single nucleotide variant	4210	MEFV	Conflicting interpretations of pathogenicity	16	3249586
single nucleotide variant	4210	MEFV	Conflicting interpretations of pathogenicity	16	3249468
single nucleotide variant	4210	MEFV	Conflicting interpretations of pathogenicity	16	3243529
single nucleotide variant	79053	ALG8	Pathogenic	11	78127438
single nucleotide variant	79053	ALG8	Pathogenic	11	78127393
single nucleotide variant	79053	ALG8	Pathogenic	11	78114262
single nucleotide variant	79053	ALG8	Pathogenic	11	78112724
single nucleotide variant	1203	CLN5	Pathogenic	13	76992176
single nucleotide variant	1203	CLN5	Conflicting interpretations of pathogenicity	13	77000580
single nucleotide variant	1203	CLN5	Conflicting interpretations of pathogenicity	13	76995077
single nucleotide variant	1203	CLN5	Likely pathogenic	13	77000799
single nucleotide variant	1203	CLN5	Conflicting interpretations of pathogenicity	13	77000866
single nucleotide variant	23022	PALLD	Conflicting interpretations of pathogenicity	4	168878306
single nucleotide variant	344	APOC2	Pathogenic	19	44948822
single nucleotide variant	344	APOC2	Pathogenic	19	44948534
single nucleotide variant	344	APOC2	Pathogenic	19	44948479
single nucleotide variant	344	APOC2	Pathogenic	19	44948822
single nucleotide variant	344	APOC2	Conflicting interpretations of pathogenicity	19	44948767
single nucleotide variant	344	APOC2	Pathogenic	19	44948787
single nucleotide variant	344	APOC2	Pathogenic	19	44949198
single nucleotide variant	378884	NHLRC1	Pathogenic	6	18122531
single nucleotide variant	378884	NHLRC1	Pathogenic	6	18122402
single nucleotide variant	378884	NHLRC1	Pathogenic	6	18121814
single nucleotide variant	378884	NHLRC1	Pathogenic	6	18122014
single nucleotide variant	378884	NHLRC1	Pathogenic	6	18121684
single nucleotide variant	2108	ETFA	Pathogenic	15	76286463
single nucleotide variant	2108	ETFA	Pathogenic	15	76274431
single nucleotide variant	2108	ETFA	Pathogenic	15	76292436
single nucleotide variant	118429	ANTXR2	Pathogenic	4	79983878
single nucleotide variant	118429	ANTXR2	Pathogenic	4	79983915
single nucleotide variant	118429	ANTXR2	Pathogenic	4	80055996
single nucleotide variant	118429	ANTXR2	Pathogenic	4	80008576
single nucleotide variant	118429	ANTXR2	Pathogenic	4	80036011
single nucleotide variant	118429	ANTXR2	Pathogenic	4	80054342
single nucleotide variant	443	ASPA	Pathogenic	17	3499000
single nucleotide variant	443	ASPA	Pathogenic	17	3483520
single nucleotide variant	443	ASPA	Pathogenic	17	3499060
single nucleotide variant	443	ASPA	Pathogenic	17	3494369
single nucleotide variant	443	ASPA	Pathogenic	17	3494408
single nucleotide variant	443	ASPA	Pathogenic	17	3494407
single nucleotide variant	443	ASPA	Pathogenic	17	3476230
single nucleotide variant	443	ASPA	Pathogenic/Likely pathogenic	17	3498892
single nucleotide variant	443	ASPA	Pathogenic/Likely pathogenic	17	3476371
single nucleotide variant	26353	HSPB8	Pathogenic	12	119187080
single nucleotide variant	26353	HSPB8	Pathogenic	12	119187078
single nucleotide variant	26353	HSPB8	Conflicting interpretations of pathogenicity	12	119187080
single nucleotide variant	64374	SIL1	Pathogenic	5	139026800
single nucleotide variant	64374	SIL1	Likely pathogenic	5	139026799
single nucleotide variant	64374	SIL1	Pathogenic	5	139050960
single nucleotide variant	64374	SIL1	Pathogenic	5	138951170
single nucleotide variant	64374	SIL1	Pathogenic	5	138947191
single nucleotide variant	64374	SIL1	Pathogenic	5	138947133
single nucleotide variant	27031	NPHP3	Pathogenic	3	132713165
single nucleotide variant	27031	NPHP3	Pathogenic	3	132704341
single nucleotide variant	27031	NPHP3	Pathogenic	3	132700348
single nucleotide variant	27031	NPHP3	Pathogenic	3	132688857
single nucleotide variant	27031	NPHP3	Pathogenic	3	132684784
single nucleotide variant	27031	NPHP3	Pathogenic	3	132696798
single nucleotide variant	1200	TPP1	Pathogenic	11	6616057
single nucleotide variant	1200	TPP1	Pathogenic/Likely pathogenic	11	6616056
single nucleotide variant	1200	TPP1	Pathogenic	11	6617040
single nucleotide variant	1200	TPP1	Pathogenic	11	6617154
single nucleotide variant	1200	TPP1	Pathogenic	11	6615256
single nucleotide variant	1200	TPP1	Pathogenic	11	6617046
single nucleotide variant	1200	TPP1	Pathogenic	11	6616696
single nucleotide variant	1200	TPP1	Likely pathogenic	11	6616690
single nucleotide variant	1200	TPP1	Conflicting interpretations of pathogenicity	11	6616513
single nucleotide variant	92344	GORAB	Pathogenic	1	170539515
single nucleotide variant	92344	GORAB	Pathogenic	1	170552136
single nucleotide variant	92344	GORAB	Pathogenic	1	170544850
single nucleotide variant	27241	BBS9	Pathogenic	7	33367863
single nucleotide variant	27241	BBS9	Pathogenic	7	33383668
single nucleotide variant	27241	BBS9	Pathogenic	7	33177570
single nucleotide variant	27241	BBS9	Pathogenic	7	33336487
single nucleotide variant	27241	BBS9	Pathogenic	7	33177592
single nucleotide variant	285362	SUMF1	Pathogenic	3	4362193
single nucleotide variant	285362	SUMF1	Pathogenic	3	4376365
single nucleotide variant	285362	SUMF1	Pathogenic/Likely pathogenic	3	4362224
single nucleotide variant	285362	SUMF1	Likely pathogenic	3	4362223
single nucleotide variant	285362	SUMF1	Pathogenic	3	4376338
single nucleotide variant	285362	SUMF1	Conflicting interpretations of pathogenicity	3	4417132
single nucleotide variant	285362	SUMF1	Pathogenic/Likely pathogenic	3	4449322
single nucleotide variant	285362	SUMF1	Likely pathogenic	3	4467244
single nucleotide variant	285362	SUMF1	Pathogenic	3	4362236
single nucleotide variant	285362	SUMF1	Pathogenic	3	4362227
single nucleotide variant	285362	SUMF1	Pathogenic	3	4418082
single nucleotide variant	285362	SUMF1	Pathogenic	3	4467245
single nucleotide variant	83605	CCM2	Pathogenic	7	45064493
single nucleotide variant	83605	CCM2	Pathogenic	7	45000334
single nucleotide variant	83605	CCM2	Pathogenic	7	45064002
single nucleotide variant	83605	CCM2	Pathogenic	7	45068563
single nucleotide variant	25861	WHRN	Pathogenic	9	114403982
single nucleotide variant	25861	WHRN	Pathogenic	9	114504495
single nucleotide variant	85365	ALG2	Pathogenic	9	99218792
single nucleotide variant	8912	CACNA1H	Conflicting interpretations of pathogenicity	16	1202303
single nucleotide variant	8912	CACNA1H	Conflicting interpretations of pathogenicity	16	1206126
single nucleotide variant	83706	FERMT3	Pathogenic	11	64207412
single nucleotide variant	83706	FERMT3	Pathogenic	11	64223094
single nucleotide variant	83706	FERMT3	Pathogenic	11	64211648
single nucleotide variant	83706	FERMT3	Pathogenic	11	64220649
single nucleotide variant	55612	FERMT1	Pathogenic	20	6107594
single nucleotide variant	55612	FERMT1	Pathogenic	20	6107570
single nucleotide variant	55612	FERMT1	Pathogenic	20	6097619
single nucleotide variant	147409	DSG4	Pathogenic	18	31390712
single nucleotide variant	147409	DSG4	Pathogenic	18	31386820
single nucleotide variant	147409	DSG4	Pathogenic	18	31391193
single nucleotide variant	147409	DSG4	Pathogenic	18	31392200
single nucleotide variant	7439	BEST1	Pathogenic	11	61955749
single nucleotide variant	7439	BEST1	Pathogenic	11	61955723
single nucleotide variant	7439	BEST1	Pathogenic	11	61959526
single nucleotide variant	7439	BEST1	Pathogenic	11	61951893
single nucleotide variant	7439	BEST1	Pathogenic	11	61957429
single nucleotide variant	7439	BEST1	Pathogenic	11	61951822
single nucleotide variant	7439	BEST1	Pathogenic	11	61951831
single nucleotide variant	7439	BEST1	Pathogenic/Likely pathogenic	11	61958159
single nucleotide variant	7439	BEST1	Pathogenic	11	61951946
single nucleotide variant	7439	BEST1	Conflicting interpretations of pathogenicity	11	61955892
single nucleotide variant	7439	BEST1	Pathogenic	11	61956960
single nucleotide variant	7439	BEST1	Pathogenic	11	61959892
single nucleotide variant	7439	BEST1	Pathogenic	11	61951928
single nucleotide variant	7439	BEST1	Pathogenic	11	61955726
single nucleotide variant	7439	BEST1	Pathogenic	11	61958146
single nucleotide variant	7439	BEST1	Pathogenic	11	61957457
single nucleotide variant	7439	BEST1	Pathogenic	11	61956976
single nucleotide variant	7439	BEST1	Conflicting interpretations of pathogenicity	11	61957432
single nucleotide variant	7439	BEST1	Likely pathogenic	11	61957430
single nucleotide variant	7439	BEST1	Pathogenic	11	61957454
single nucleotide variant	23592	LEMD3	Pathogenic	12	65170053
single nucleotide variant	23592	LEMD3	Pathogenic	12	65245931
single nucleotide variant	23592	LEMD3	Pathogenic	12	65239970
single nucleotide variant	23592	LEMD3	Pathogenic	12	65171119
single nucleotide variant	79158	GNPTAB	Likely pathogenic	12	101780152
single nucleotide variant	79158	GNPTAB	Pathogenic	12	101770085
single nucleotide variant	79158	GNPTAB	Pathogenic	12	101789951
single nucleotide variant	79158	GNPTAB	Pathogenic	12	101753409
single nucleotide variant	79158	GNPTAB	Pathogenic	12	101760106
single nucleotide variant	79158	GNPTAB	Pathogenic	12	101764236
single nucleotide variant	79158	GNPTAB	Pathogenic	12	101764201
single nucleotide variant	79158	GNPTAB	Pathogenic	12	101757571
single nucleotide variant	79158	GNPTAB	Pathogenic	12	101757566
single nucleotide variant	79158	GNPTAB	Likely pathogenic	12	101830666
single nucleotide variant	79158	GNPTAB	Pathogenic	12	101770185
single nucleotide variant	2632	GBE1	Pathogenic	3	81642991
single nucleotide variant	2632	GBE1	Pathogenic	3	81642787
single nucleotide variant	2632	GBE1	Pathogenic/Likely pathogenic	3	81648876
single nucleotide variant	2632	GBE1	Pathogenic/Likely pathogenic	3	81578000
single nucleotide variant	2632	GBE1	Pathogenic	3	81646403
single nucleotide variant	2632	GBE1	Pathogenic	3	81577973
single nucleotide variant	2632	GBE1	Pathogenic	3	81577972
single nucleotide variant	2632	GBE1	Pathogenic	3	81761374
single nucleotide variant	2632	GBE1	Pathogenic	3	81537080
single nucleotide variant	2632	GBE1	Pathogenic	3	81536940
single nucleotide variant	2632	GBE1	Conflicting interpretations of pathogenicity	3	81535246
single nucleotide variant	2632	GBE1	Likely pathogenic	3	81646466
single nucleotide variant	2632	GBE1	Pathogenic	3	81642989
single nucleotide variant	2632	GBE1	Pathogenic	3	81648851
single nucleotide variant	2632	GBE1	Pathogenic	3	81537071
single nucleotide variant	84572	GNPTG	Pathogenic	16	1362053
single nucleotide variant	84572	GNPTG	Pathogenic	16	1361954
single nucleotide variant	2055	CLN8	Pathogenic	8	1771124
single nucleotide variant	2055	CLN8	Pathogenic	8	1780495
single nucleotide variant	2055	CLN8	Pathogenic/Likely pathogenic	8	1780316
single nucleotide variant	2055	CLN8	Pathogenic	8	1771142
single nucleotide variant	80144	FRAS1	Pathogenic	4	78481962
single nucleotide variant	80144	FRAS1	Pathogenic	4	78496859
single nucleotide variant	80144	FRAS1	Pathogenic	4	78387525
single nucleotide variant	80144	FRAS1	Pathogenic	4	78407804
single nucleotide variant	80144	FRAS1	Pathogenic	4	78472331
single nucleotide variant	157680	VPS13B	Pathogenic	8	99717219
single nucleotide variant	157680	VPS13B	Pathogenic	8	99720973
single nucleotide variant	157680	VPS13B	Conflicting interpretations of pathogenicity	8	99820031
single nucleotide variant	157680	VPS13B	Pathogenic	8	99511275
single nucleotide variant	157680	VPS13B	Pathogenic	8	99384294
single nucleotide variant	157680	VPS13B	Conflicting interpretations of pathogenicity	8	99784394
single nucleotide variant	157680	VPS13B	Likely pathogenic	8	99854202
single nucleotide variant	38	ACAT1	Likely pathogenic	11	108146334
single nucleotide variant	38	ACAT1	Pathogenic/Likely pathogenic	11	108139009
single nucleotide variant	38	ACAT1	Pathogenic	11	108146200
single nucleotide variant	38	ACAT1	Pathogenic	11	108146361
single nucleotide variant	38	ACAT1	Pathogenic	11	108121608
single nucleotide variant	38	ACAT1	Conflicting interpretations of pathogenicity	11	108146332
single nucleotide variant	38	ACAT1	Pathogenic	11	108141688
single nucleotide variant	38	ACAT1	Likely pathogenic	11	108134260
single nucleotide variant	38	ACAT1	Pathogenic/Likely pathogenic	11	108142545
single nucleotide variant	38	ACAT1	Pathogenic/Likely pathogenic	11	108144039
single nucleotide variant	38	ACAT1	Conflicting interpretations of pathogenicity	11	108135240
single nucleotide variant	26504	CNNM4	Pathogenic/Likely pathogenic	2	96761706
single nucleotide variant	26504	CNNM4	Pathogenic	2	96761970
single nucleotide variant	26504	CNNM4	Pathogenic	2	96799065
single nucleotide variant	26504	CNNM4	Pathogenic	2	96761598
single nucleotide variant	26504	CNNM4	Pathogenic	2	96809338
single nucleotide variant	26154	ABCA12	Pathogenic	2	214986563
single nucleotide variant	26154	ABCA12	Pathogenic/Likely pathogenic	2	214986566
single nucleotide variant	26154	ABCA12	Pathogenic	2	214978830
single nucleotide variant	26154	ABCA12	Pathogenic	2	214982225
single nucleotide variant	26154	ABCA12	Pathogenic	2	214980608
single nucleotide variant	26154	ABCA12	Pathogenic	2	214953891
single nucleotide variant	26154	ABCA12	Pathogenic	2	214990791
single nucleotide variant	90411	MCFD2	Likely pathogenic	2	46909018
single nucleotide variant	90411	MCFD2	Pathogenic	2	46907809
single nucleotide variant	90411	MCFD2	Pathogenic	2	46905517
single nucleotide variant	90411	MCFD2	Pathogenic	2	46905497
single nucleotide variant	90411	MCFD2	Pathogenic	2	46907878
single nucleotide variant	255738	PCSK9	Pathogenic/Likely pathogenic	1	55044016
single nucleotide variant	255738	PCSK9	Pathogenic	1	55052400
single nucleotide variant	255738	PCSK9	Pathogenic/Likely pathogenic	1	55057454
single nucleotide variant	255738	PCSK9	Conflicting interpretations of pathogenicity	1	55046549
single nucleotide variant	255738	PCSK9	Conflicting interpretations of pathogenicity	1	55063542
single nucleotide variant	80270	HSD3B7	Pathogenic	16	30986205
single nucleotide variant	80270	HSD3B7	Pathogenic	16	30986612
single nucleotide variant	3674	ITGA2B	Pathogenic	17	44380004
single nucleotide variant	3674	ITGA2B	Likely pathogenic	17	44375719
single nucleotide variant	3674	ITGA2B	Likely pathogenic	17	44384567
single nucleotide variant	3674	ITGA2B	Pathogenic	17	44380385
single nucleotide variant	3674	ITGA2B	Pathogenic	17	44383630
single nucleotide variant	3674	ITGA2B	Pathogenic	17	44383640
single nucleotide variant	3674	ITGA2B	Pathogenic	17	44385193
single nucleotide variant	3674	ITGA2B	Likely pathogenic	17	44374732
single nucleotide variant	3674	ITGA2B	Likely pathogenic	17	44379689
single nucleotide variant	9414	TJP2	Pathogenic	9	69216367
single nucleotide variant	81846	SBF2	Pathogenic	11	9847015
single nucleotide variant	81846	SBF2	Pathogenic	11	9832290
single nucleotide variant	81846	SBF2	Pathogenic	11	9968482
single nucleotide variant	124590	USH1G	Pathogenic	17	74922931
single nucleotide variant	124590	USH1G	Pathogenic	17	74922961
single nucleotide variant	79048	SECISBP2	Pathogenic	9	89348095
single nucleotide variant	79048	SECISBP2	Pathogenic	9	89341356
single nucleotide variant	79048	SECISBP2	Pathogenic	9	89338609
single nucleotide variant	51128	SAR1B	Pathogenic	5	134621002
single nucleotide variant	51128	SAR1B	Pathogenic/Likely pathogenic	5	134608443
single nucleotide variant	51128	SAR1B	Pathogenic	5	134607010
single nucleotide variant	51128	SAR1B	Pathogenic	5	134608504
single nucleotide variant	51128	SAR1B	Pathogenic	5	134608488
single nucleotide variant	51128	SAR1B	Pathogenic	5	134606993
single nucleotide variant	23529	CLCF1	Pathogenic	11	67365493
single nucleotide variant	23529	CLCF1	Pathogenic	11	67365224
single nucleotide variant	2799	GNS	Pathogenic	12	64737039
single nucleotide variant	2799	GNS	Pathogenic	12	64728988
single nucleotide variant	1491	CTH	Conflicting interpretations of pathogenicity	1	70415987
single nucleotide variant	1491	CTH	Pathogenic	1	70430388
single nucleotide variant	28962	OSTM1	Pathogenic	6	108049248
single nucleotide variant	28962	OSTM1	Pathogenic	6	108074616
single nucleotide variant	10743	RAI1	Pathogenic	17	17798371
single nucleotide variant	10743	RAI1	Pathogenic	17	17797633
single nucleotide variant	7498	XDH	Pathogenic	2	31386525
single nucleotide variant	7498	XDH	Pathogenic	2	31397718
single nucleotide variant	4864	NPC1	Pathogenic	18	23539823
single nucleotide variant	4864	NPC1	Conflicting interpretations of pathogenicity	18	23536811
single nucleotide variant	4864	NPC1	Pathogenic/Likely pathogenic	18	23535479
single nucleotide variant	4864	NPC1	Conflicting interpretations of pathogenicity	18	23538609
single nucleotide variant	4864	NPC1	Pathogenic	18	23539941
single nucleotide variant	4864	NPC1	Pathogenic	18	23533470
single nucleotide variant	4864	NPC1	Conflicting interpretations of pathogenicity	18	23538564
single nucleotide variant	4864	NPC1	Pathogenic	18	23536736
single nucleotide variant	4864	NPC1	Pathogenic	18	23539393
single nucleotide variant	4864	NPC1	Pathogenic/Likely pathogenic	18	23538609
single nucleotide variant	4864	NPC1	Pathogenic	18	23556436
single nucleotide variant	4864	NPC1	Pathogenic/Likely pathogenic	18	23539418
single nucleotide variant	4864	NPC1	Pathogenic/Likely pathogenic	18	23536814
single nucleotide variant	4864	NPC1	Pathogenic/Likely pathogenic	18	23534445
single nucleotide variant	4864	NPC1	Pathogenic/Likely pathogenic	18	23561461
single nucleotide variant	4864	NPC1	Pathogenic/Likely pathogenic	18	23538651
single nucleotide variant	4864	NPC1	Pathogenic	18	23568949
single nucleotide variant	-1	APBB1;SMPD1	Pathogenic	11	6394204
single nucleotide variant	6609	SMPD1	Likely pathogenic	11	6394446
single nucleotide variant	6609	SMPD1	Pathogenic	11	6393667
single nucleotide variant	6609	SMPD1	Pathogenic	11	6391853
single nucleotide variant	6609	SMPD1	Pathogenic	11	6393276
single nucleotide variant	6609	SMPD1	Pathogenic	11	6391795
single nucleotide variant	6609	SMPD1	Pathogenic/Likely pathogenic	11	6393278
single nucleotide variant	6609	SMPD1	Pathogenic	11	6391976
single nucleotide variant	6609	SMPD1	Pathogenic	11	6393301
single nucleotide variant	6609	SMPD1	Pathogenic	11	6393620
single nucleotide variant	6609	SMPD1	Pathogenic	11	6393680
single nucleotide variant	6609	SMPD1	Pathogenic	11	6391945
single nucleotide variant	6609	SMPD1	Pathogenic	11	6394006
single nucleotide variant	6609	SMPD1	Likely pathogenic	11	6393961
single nucleotide variant	3857	KRT9	Pathogenic/Likely pathogenic	17	41571506
single nucleotide variant	3857	KRT9	Pathogenic	17	41571478
single nucleotide variant	3857	KRT9	Pathogenic	17	41571512
single nucleotide variant	3857	KRT9	Pathogenic	17	41571510
single nucleotide variant	3857	KRT9	Pathogenic/Likely pathogenic	17	41571505
single nucleotide variant	3857	KRT9	Pathogenic	17	41571524
single nucleotide variant	3857	KRT9	Pathogenic	17	41571511
single nucleotide variant	3857	KRT9	Pathogenic	17	41571490
single nucleotide variant	3857	KRT9	Pathogenic	17	41571515
single nucleotide variant	3857	KRT9	Pathogenic	17	41571523
single nucleotide variant	3857	KRT9	Pathogenic	17	41571482
single nucleotide variant	3857	KRT9	Pathogenic	17	41571515
single nucleotide variant	3857	KRT9	Pathogenic	17	41571511
single nucleotide variant	169522	KCNV2	Pathogenic/Likely pathogenic	9	2718166
single nucleotide variant	169522	KCNV2	Pathogenic	9	2718655
single nucleotide variant	169522	KCNV2	Pathogenic	9	2729465
single nucleotide variant	169522	KCNV2	Pathogenic	9	2718506
single nucleotide variant	55212	BBS7	Pathogenic/Likely pathogenic	4	121847473
single nucleotide variant	55212	BBS7	Pathogenic	4	121854790
single nucleotide variant	472	ATM	Pathogenic/Likely pathogenic	11	108309110
single nucleotide variant	472	ATM	Pathogenic/Likely pathogenic	11	108345804
single nucleotide variant	472	ATM	Pathogenic/Likely pathogenic	11	108329202
single nucleotide variant	472	ATM	Pathogenic/Likely pathogenic	11	108227806
single nucleotide variant	472	ATM	Pathogenic	11	108299752
single nucleotide variant	472	ATM	Pathogenic	11	108333925
single nucleotide variant	472	ATM	Pathogenic	11	108365476
single nucleotide variant	472	ATM	Pathogenic	11	108281168
single nucleotide variant	472	ATM	Pathogenic/Likely pathogenic	11	108330233
single nucleotide variant	472	ATM	Conflicting interpretations of pathogenicity	11	108248927
single nucleotide variant	472	ATM	Pathogenic	11	108329199
single nucleotide variant	472	ATM	Pathogenic	11	108287687
single nucleotide variant	472	ATM	Pathogenic	11	108301779
single nucleotide variant	472	ATM	Pathogenic/Likely pathogenic	11	108256340
single nucleotide variant	472	ATM	Conflicting interpretations of pathogenicity	11	108334988
single nucleotide variant	472	ATM	Likely pathogenic	11	108235839
single nucleotide variant	472	ATM	Conflicting interpretations of pathogenicity	11	108227849
single nucleotide variant	410	ARSA	Pathogenic	22	50627165
single nucleotide variant	410	ARSA	Pathogenic	22	50625392
single nucleotide variant	410	ARSA	Pathogenic/Likely pathogenic	22	50627329
single nucleotide variant	410	ARSA	Pathogenic	22	50626976
single nucleotide variant	410	ARSA	Pathogenic	22	50625578
single nucleotide variant	410	ARSA	Conflicting interpretations of pathogenicity	22	50626202
single nucleotide variant	410	ARSA	Pathogenic	22	50627368
single nucleotide variant	410	ARSA	Conflicting interpretations of pathogenicity	22	50627261
single nucleotide variant	410	ARSA	Conflicting interpretations of pathogenicity	22	50627218
single nucleotide variant	410	ARSA	Pathogenic	22	50627051
single nucleotide variant	410	ARSA	Pathogenic	22	50627048
single nucleotide variant	410	ARSA	Pathogenic	22	50627012
single nucleotide variant	410	ARSA	Conflicting interpretations of pathogenicity	22	50627007
single nucleotide variant	410	ARSA	Pathogenic	22	50626877
single nucleotide variant	410	ARSA	Conflicting interpretations of pathogenicity	22	50626841
single nucleotide variant	410	ARSA	Pathogenic	22	50626748
[truncated: 139,841 more rows]

## Sheet: Supplementary Table 4
Variants	Region	Population & Species
243	BD	(CEU) H.sapiens
1731	non-BD	(CEU) H.sapiens
862	BD	(IB) A.thaliana
4266	non-BD	(IB) A.thaliana
492	BD	(NS) A.thaliana
2630	non-BD	(NS) A.thaliana
247	BD	(SWE) D.melanogaster
1165	non-BD	(SWE) D.melanogaster
386	BD	(YRI) H.sapiens
2839	non-BD	(YRI) H.sapiens
876	BD	(ZAM) D.melanogaster
4852	non-BD	(ZAM) D.melanogaster

## Sheet: Supplementary Table 5
BD family name	Identified entries
Homeobox(Homeobox_dom)	242
ZnF_NHR/GATA(Znf_hrmn_rcpt/Znf_NHR/GATA)	138
Wing Helix(WH_DNA-bd_sf)	122
bHLH(bHLH_dom/HLH_DNA-bd_sf)	111
High Mobility Group(HMG_box_dom/HMG_box_dom_sf)	62
bZIP(bZIP/bZIP_BACH/bZIP_Maf/bZIP_sf/PAR_bZIP)	53
Fork Head(Fork_head_dom/FOXM1/Foxc1/Foxi1)	49
Myb(SANT/Myb/Myb_dom/MYBL1/MYBL2)	35
Ets(Ets_dom/Ets_fam/Transform_prot_C-ets/Transform_prot_C-ets-2/ETV3/Elf4/Elf5/Elf3/EHF)	29
HTH(HTH_Psq/HTH_cenpB_DNA-bd_dom)	46
T-box(T-box_DNA-bd/T-box_sf/TF_T-box)	18
AT_hook	17
Znf_C2H2(Znf_C2H2_type/Znf_C2H2_sf)	17
ARID(ARID_dom/ARID_sf)	16
Est_rcpt(Est_rcpt/est-rel_rcp)	15
Histone_H1/H5_H15	15
POU(POU_dom/TF_POU_3/POU4-TF1-POU6F2/POU_dom_5/POU4F3)	23
CUT(CUT_dom)	13
ELM2(ELM2_dom)	13
PAX(PAX_fam)	13
Orange(Orange_dom)	12
THAP_Znf(THAP_Znf/THAP7/THAP8/THAP1/THAP_Znf_sf)	12
JmjN	10
E2F(E2F_WHTH_DNA-bd_dom/E2F/E2F-dp_heterodimer/E2F4/E2F5/Transcription_factor_E2F26)	10
FOG(ZF_CCHC_FOG/FOG)	10
NA-bd_OB_fold(NA-bd_OB_fold)	10
AP-1	9
MADSbox(TF_MADSbox_sf)	9
SAND(SAND_dom)	8
KRAB(KRAB/aKRAB)	8

## Sheet: Supplementary Table 6
BD family name	Identified entries
B3_DNA-bd(B3_DNA-bd, DNA-bd_pseudobarrel_sf, REM_fam, ARF_plant)	90
Homeobox (Homeobox_dom, HDZip_class_I_plant)	90
WRKY (WRKY_dom, WRKY_dom_sf, WRKY_plant)	80
Myb (Myb_dom_plants, Myb_dom, SANT/Myb, Response_reg_B-typ_pln)	79
MADSbox (TF_MADSbox, TF_MADSbox_sf)	53
bZIP (bZIP, bZIP46-like)	51
Znf_Dof (Znf_dof, Dof)	35
ERF (ERF_plant)	22
HSF (HSF_fam, HSF_DNA-bd_sf, WH_DNA-bd_sf)	21
RWP-RK (RWP-RK_dom, NLP)	14
CBFA_NFYB (CBFA_NFYB_dom, Histone-fold, Transc_fact_NFYB/HAP3)	10
Homeobox_ZF_HD	10
NFYA	10
Znf_LRP1 (Znf_LRP1, SHI)	10

## Sheet: Supplementary Table 7
BD family name	Identified entries
Winged-Helix (WH_DNA-bd_sf, Ets_dom, Fork_head_dom)	21
HMG (HMG_box_dom, HMG_box_dom_sf)	12
AT hook (AT_hook_DNA-bd_motif)	11
Orange (Orange_dom)	11
bZIP (bZIP, bZIP_Maf, AP-1)	9
HTH (HTH_Psq)	9
PAX (PAX_fam, Paired_dom)	9

## Sheet: Supplementary Table 8
Ensembl_GeneID	Uniprot_ID	start_pos	stop_pos	ensembl_transcript_id
ENSG00000001167	P23511	296	321	ENST00000341376
ENSG00000005073	P31270	241	300	ENST00000006015
ENSG00000005102	P50221	171	230	ENST00000318579
ENSG00000005156	P49916	93	185	ENST00000378526
ENSG00000005339	Q92793	587	666	ENST00000262367
ENSG00000005513	P57073	102	170	ENST00000293894
ENSG00000006377	P56179	49	108	ENST00000518156
ENSG00000006468	P50549	335	415	ENST00000430479
ENSG00000007372	P26367	210	269	ENST00000640368
ENSG00000007372	P26367	4	130	ENST00000640368
ENSG00000007968	Q14209	107	196	ENST00000361729
ENSG00000008083	Q92833	557	598	ENST00000341776
ENSG00000008083	Q92833	621	713	ENST00000341776
ENSG00000008441	Q14938	1	194	ENST00000592199
ENSG00000009709	P23759	34	163	ENST00000420770
ENSG00000009709	P23759	217	276	ENST00000420770
ENSG00000009950	Q9NP71	649	703	ENST00000313375
ENSG00000010030	Q9Y603	224	305	ENST00000340181
ENSG00000012061	P07992	134	156	ENST00000300853
ENSG00000012504	Q96RI1	173	197	ENST00000392986
ENSG00000012504	Q96RI1	134	209	ENST00000392986
ENSG00000012504	Q96RI1	137	157	ENST00000392986
ENSG00000016082	P61371	181	240	ENST00000230658
ENSG00000020633	Q13761	54	182	ENST00000308873
ENSG00000025156	Q03933	7	112	ENST00000368455
ENSG00000025293	Q9BVI0	257	269	ENST00000374012
ENSG00000025434	Q13133	134	158	ENST00000441012
ENSG00000025434	Q13133	95	170	ENST00000441012
ENSG00000025434	Q13133	98	118	ENST00000441012
ENSG00000029153	Q8WYA1	107	160	ENST00000266503
ENSG00000032219	P29374	309	401	ENST00000355431
ENSG00000036549	Q8IYH5	647	707	ENST00000370801
ENSG00000036549	Q8IYH5	680	703	ENST00000370801
ENSG00000037965	P31273	149	208	ENST00000040584
ENSG00000038219	Q8NFC6	2872	2884	ENST00000040738
ENSG00000039600	O94993	337	405	ENST00000265007
ENSG00000041988	Q8WTV1	1	82	ENST00000054650
ENSG00000043039	Q9UMQ3	133	192	ENST00000281437
ENSG00000050344	Q9Y4A8	578	641	ENST00000056233
ENSG00000052850	Q9H161	214	273	ENST00000652299
ENSG00000053254	O00409	113	204	ENST00000557258
ENSG00000054267	Q4LE39	306	398	ENST00000264183
ENSG00000054598	Q12948	77	168	ENST00000645831
ENSG00000055609	Q8NEZ4	34	46	ENST00000262189
ENSG00000057935	Q9BTC8	148	259	ENST00000405094
ENSG00000059728	Q05195	56	108	ENST00000264444
ENSG00000060566	Q68CJ9	243	306	ENST00000078445
ENSG00000063515	O15499	126	185	ENST00000086933
ENSG00000064195	O60479	129	188	ENST00000434704
ENSG00000064218	Q9NQL9	29	76	ENST00000190165
ENSG00000064835	P28069	214	273	ENST00000350375
ENSG00000064835	P28069	124	198	ENST00000350375
ENSG00000064933	P54277	571	639	ENST00000441310
ENSG00000064961	Q9P0W2	70	138	ENST00000333651
ENSG00000065526	Q96T58	3498	3664	ENST00000375759
ENSG00000065526	Q96T58	1	573	ENST00000375759
ENSG00000065970	Q9P0K8	66	143	ENST00000162391
ENSG00000066135	O75164	14	56	ENST00000372396
ENSG00000066336	P17947	170	253	ENST00000378538
ENSG00000067066	P23497	595	676	ENST00000340126
ENSG00000067066	P23497	677	753	ENST00000340126
ENSG00000067066	P23497	769	837	ENST00000340126
ENSG00000068305	Q02078	58	86	ENST00000557942
ENSG00000068305	Q02078	3	57	ENST00000557942
ENSG00000069011	P78337	89	148	ENST00000265340
ENSG00000069667	P35398	73	93	ENST00000335670
ENSG00000069667	P35398	109	133	ENST00000335670
ENSG00000069667	P35398	73	138	ENST00000335670
ENSG00000069812	Q9Y543	13	70	ENST00000377834
ENSG00000069812	Q9Y543	86	119	ENST00000377834
ENSG00000070081	P80303	171	223	ENST00000529010
ENSG00000070444	Q99583	220	271	ENST00000174618
ENSG00000071564	P15923	549	602	ENST00000262965
ENSG00000072310	P36956	323	373	ENST00000261646
ENSG00000073584	Q969G3	66	134	ENST00000348513
ENSG00000073614	P29375	19	60	ENST00000399788
ENSG00000073614	P29375	84	174	ENST00000399788
ENSG00000073861	Q9UL17	141	326	ENST00000177694
ENSG00000074219	Q15562	38	114	ENST00000593945
ENSG00000075292	Q14966	1353	1477	ENST00000264447
ENSG00000075426	P15408	124	187	ENST00000264716
ENSG00000075891	Q02962	16	142	ENST00000355243
ENSG00000077092	P10826	88	108	ENST00000330688
ENSG00000077092	P10826	124	148	ENST00000330688
ENSG00000077092	P10826	88	153	ENST00000330688
ENSG00000077097	Q02880	476	593	ENST00000264331
ENSG00000078399	P31269	206	265	ENST00000343483
ENSG00000078699	O43439	113	208	ENST00000342704
ENSG00000079263	Q13342	580	661	ENST00000392045
ENSG00000080298	P48380	183	258	ENST00000617270
ENSG00000080503	P51531	436	508	ENST00000349721
ENSG00000080603	Q6ZRS2	3004	3016	ENST00000262518
ENSG00000080603	Q6ZRS2	124	196	ENST00000262518
ENSG00000080603	Q6ZRS2	2857	2869	ENST00000262518
ENSG00000080603	Q6ZRS2	2936	2948	ENST00000262518
ENSG00000081059	P36402	269	337	ENST00000342854
ENSG00000081189	Q06413	3	57	ENST00000504921
ENSG00000081189	Q06413	58	86	ENST00000504921
ENSG00000082175	P06401	603	627	ENST00000325455
ENSG00000082175	P06401	567	639	ENST00000325455
ENSG00000082175	P06401	567	587	ENST00000325455
ENSG00000082641	Q14494	654	717	ENST00000362042
ENSG00000083168	Q92794	95	171	ENST00000265713
ENSG00000083642	Q9NTI5	1249	1261	ENST00000315596
ENSG00000083642	Q9NTI5	1287	1299	ENST00000315596
ENSG00000083642	Q9NTI5	1372	1384	ENST00000315596
ENSG00000084676	Q15788	23	80	ENST00000348332
ENSG00000087903	P48378	199	274	ENST00000303657
ENSG00000089116	Q9H2C1	180	239	ENST00000261731
ENSG00000089225	Q99593	58	238	ENST00000405440
ENSG00000089902	Q9UKL0	103	189	ENST00000262241
ENSG00000090447	Q01664	48	99	ENST00000204517
ENSG00000091010	Q15319	179	256	ENST00000646991
ENSG00000091010	Q15319	274	333	ENST00000646991
ENSG00000091656	Q86UP3	2560	2619	ENST00000651372
ENSG00000091656	Q86UP3	2181	2240	ENST00000651372
ENSG00000091656	Q86UP3	2884	2943	ENST00000651372
ENSG00000091656	Q86UP3	2084	2143	ENST00000651372
ENSG00000091831	P03372	185	250	ENST00000206249
ENSG00000091831	P03372	185	205	ENST00000206249
ENSG00000091831	P03372	221	245	ENST00000206249
ENSG00000092067	Q15744	204	267	ENST00000206513
ENSG00000092203	O94842	223	291	ENST00000448790
ENSG00000092607	Q96SF7	122	304	ENST00000369429
ENSG00000095951	P15822	956	986	ENST00000379388
ENSG00000096401	Q99459	1	56	ENST00000371477
ENSG00000096401	Q99459	57	108	ENST00000371477
ENSG00000096401	Q99459	82	104	ENST00000371477
ENSG00000096401	Q99459	31	54	ENST00000371477
ENSG00000100038	O95985	3	153	ENST00000357179
ENSG00000100105	Q9HBE1	264	276	ENST00000266269
ENSG00000100146	P56693	104	172	ENST00000396884
ENSG00000100207	Q9UGU0	1537	1551	ENST00000677622
ENSG00000100281	Q9UGU5	407	475	ENST00000216106
ENSG00000100393	Q09472	566	645	ENST00000263253
ENSG00000100625	Q9UIU6	223	282	ENST00000216513
ENSG00000100644	Q16665	17	70	ENST00000337138
ENSG00000100987	Q9NZR4	164	223	ENST00000376709
ENSG00000101057	P10244	78	133	ENST00000217026
ENSG00000101057	P10244	157	180	ENST00000217026
ENSG00000101057	P10244	54	77	ENST00000217026
ENSG00000101057	P10244	134	184	ENST00000217026
ENSG00000101057	P10244	106	129	ENST00000217026
ENSG00000101057	P10244	26	77	ENST00000217026
ENSG00000101076	P41235	57	132	ENST00000316099
ENSG00000101076	P41235	60	80	ENST00000316099
ENSG00000101076	P41235	96	120	ENST00000316099
ENSG00000101126	Q9H2P0	754	814	ENST00000621696
ENSG00000101190	Q9UL49	400	450	ENST00000335351
ENSG00000101216	Q9UKD1	81	163	ENST00000370077
ENSG00000101412	Q01094	110	194	ENST00000343380
ENSG00000101457	Q9H147	216	237	ENST00000372622
ENSG00000101457	Q9H147	159	173	ENST00000372622
ENSG00000101544	Q6IQ32	1043	1102	ENST00000262198
ENSG00000102878	Q9ULV5	17	121	ENST00000521374
ENSG00000103241	Q12946	47	138	ENST00000262426
ENSG00000103460	O15405	255	323	ENST00000219746
ENSG00000104805	Q02818	172	218	ENST00000405315
ENSG00000104903	P12980	150	202	ENST00000264824
ENSG00000105392	O43186	39	98	ENST00000221996
ENSG00000105419	Q99687	262	324	ENST00000558555
ENSG00000105516	Q10586	255	318	ENST00000222122
ENSG00000105556	Q8N344	195	292	ENST00000264819
ENSG00000105672	O00321	240	320	ENST00000402764
ENSG00000105698	Q15853	235	290	ENST00000222305
ENSG00000105717	Q9BYU1	210	272	ENST00000251203
ENSG00000105722	P50548	27	107	ENST00000222329
ENSG00000105856	O60381	434	502	ENST00000222574
ENSG00000105880	P56178	137	196	ENST00000648378
ENSG00000105967	O14948	139	192	ENST00000265440
ENSG00000105996	O43364	143	202	ENST00000222718
ENSG00000105997	O43365	191	250	ENST00000612286
ENSG00000106004	P20719	195	254	ENST00000222726
ENSG00000106006	P31267	155	214	ENST00000222728
ENSG00000106031	P31271	322	381	ENST00000649031
ENSG00000106038	P49640	183	242	ENST00000496902
ENSG00000106410	O60393	272	363	ENST00000467773
ENSG00000106511	P50222	187	246	ENST00000262041
ENSG00000106546	P35869	27	80	ENST00000242057
ENSG00000106689	P50458	266	325	ENST00000373615
ENSG00000106852	Q9UPM6	219	278	ENST00000394319
ENSG00000106948	Q7Z591	1115	1123	ENST00000374088
ENSG00000107077	Q9H3R0	16	58	ENST00000381309
ENSG00000107175	O43889	150	213	ENST00000353704
ENSG00000107187	Q9UBR4	157	216	ENST00000371748
ENSG00000107223	O60869	81	135	ENST00000224073
ENSG00000107223	O60869	92	111	ENST00000224073
ENSG00000107807	P31314	201	260	ENST00000370196
ENSG00000107815	Q96RR1	384	635	ENST00000311916
ENSG00000107859	O75364	62	121	ENST00000370002
ENSG00000107960	Q9H668	57	155	ENST00000224950
ENSG00000108064	Q00059	155	219	ENST00000487519
ENSG00000108064	Q00059	50	118	ENST00000487519
ENSG00000108312	P17480	112	180	ENST00000436088
ENSG00000108312	P17480	482	549	ENST00000436088
ENSG00000108312	P17480	407	475	ENST00000436088
ENSG00000108312	P17480	298	362	ENST00000436088
ENSG00000108312	P17480	196	264	ENST00000436088
ENSG00000108312	P17480	568	634	ENST00000436088
ENSG00000108509	O94983	30	155	ENST00000348066
ENSG00000108511	P17509	146	205	ENST00000225648
ENSG00000108788	Q9UH92	129	187	ENST00000435881
ENSG00000108813	Q92988	117	176	ENST00000240306
ENSG00000108924	Q16534	225	288	ENST00000226067
ENSG00000109101	O15353	271	367	ENST00000579795
ENSG00000109132	Q99453	98	157	ENST00000226382
ENSG00000109685	O96028	453	521	ENST00000508803
ENSG00000109705	P78367	206	265	ENST00000382438
ENSG00000109851	A6NMT0	181	240	ENST00000524983
ENSG00000110693	P35712	621	689	ENST00000683767
ENSG00000111046	P23409	93	144	ENST00000228641
ENSG00000111049	P13349	83	134	ENST00000228644
ENSG00000111145	P41970	5	85	ENST00000228741
ENSG00000111206	Q08050	235	327	ENST00000359843
ENSG00000111249	O14529	544	631	ENST00000261726
ENSG00000111249	O14529	887	974	ENST00000261726
ENSG00000111249	O14529	1168	1227	ENST00000261726
ENSG00000111249	O14529	1038	1125	ENST00000261726
ENSG00000111424	P11473	21	96	ENST00000549336
ENSG00000111424	P11473	60	84	ENST00000549336
ENSG00000111424	P11473	24	44	ENST00000549336
ENSG00000111704	Q9H9S0	95	154	ENST00000229307
ENSG00000111783	Q33E94	44	126	ENST00000392842
ENSG00000111783	Q33E94	61	136	ENST00000392842
ENSG00000112033	Q03181	71	145	ENST00000360694
ENSG00000112033	Q03181	74	94	ENST00000360694
ENSG00000112033	Q03181	111	133	ENST00000360694
ENSG00000112182	Q9BYV9	646	709	ENST00000257749
ENSG00000112242	O00716	155	245	ENST00000346618
ENSG00000112246	P81133	336	766	ENST00000369208
ENSG00000112246	P81133	1	53	ENST00000369208
ENSG00000112333	Q9Y466	52	78	ENST00000368986
ENSG00000112333	Q9Y466	13	90	ENST00000368986
ENSG00000112333	Q9Y466	16	36	ENST00000368986
ENSG00000112365	O43167	159	171	ENST00000230122
ENSG00000112561	P19484	235	288	ENST00000373033
ENSG00000112658	P11831	141	201	ENST00000265354
ENSG00000112837	O95935	143	330	ENST00000369663
ENSG00000113196	O96004	94	146	ENST00000231121
ENSG00000113430	P78413	143	204	ENST00000231357
ENSG00000113580	P04150	421	441	ENST00000394464
ENSG00000113580	P04150	457	476	ENST00000394464
ENSG00000113580	P04150	418	493	ENST00000394464
ENSG00000113716	Q12766	288	356	ENST00000502717
ENSG00000113722	P47902	154	213	ENST00000231656
ENSG00000114126	Q14188	129	210	ENST00000489671
ENSG00000114315	Q14469	110	143	ENST00000232424
ENSG00000114315	Q14469	34	91	ENST00000232424
ENSG00000114439	Q8WY36	80	148	ENST00000325805
ENSG00000114861	Q9H334	465	555	ENST00000649528
ENSG00000115297	O43763	157	216	ENST00000233638
ENSG00000115507	P32242	38	97	ENST00000282549
ENSG00000115738	Q02363	23	75	ENST00000396290
ENSG00000115844	Q07687	152	211	ENST00000234198
ENSG00000115966	P15336	352	415	ENST00000264110
ENSG00000116016	Q99814	14	67	ENST00000263734
ENSG00000116017	Q99856	238	330	ENST00000263620
ENSG00000116035	Q9UIW0	102	161	ENST00000234392
ENSG00000116044	Q16236	497	560	ENST00000397062
ENSG00000116132	P54821	94	153	ENST00000239461
ENSG00000116539	Q9NR48	1347	1359	ENST00000392403
ENSG00000116539	Q9NR48	887	899	ENST00000392403
ENSG00000116539	Q9NR48	1847	1859	ENST00000392403
ENSG00000116604	Q14814	3	57	ENST00000348159
ENSG00000116604	Q14814	58	86	ENST00000348159
ENSG00000116833	O00482	122	146	ENST00000367362
ENSG00000116833	O00482	83	154	ENST00000367362
ENSG00000116833	O00482	86	106	ENST00000367362
ENSG00000116990	P12524	281	333	ENST00000372816
ENSG00000117036	P41162	35	116	ENST00000368192
ENSG00000117139	Q9UGL1	32	73	ENST00000367265
ENSG00000117139	Q9UGL1	97	187	ENST00000367265
ENSG00000117318	Q02535	28	80	ENST00000374561
ENSG00000117595	O14896	7	115	ENST00000367021
ENSG00000117625	Q9P2K3	1	83	ENST00000419091
ENSG00000117707	Q92786	577	635	ENST00000366958
ENSG00000117707	Q92786	636	735	ENST00000366958
ENSG00000117713	O14497	1017	1108	ENST00000324856
ENSG00000117748	P15927	74	148	ENST00000373912
ENSG00000118058	Q03164	169	180	ENST00000534358
ENSG00000118058	Q03164	301	309	ENST00000534358
ENSG00000118058	Q03164	217	227	ENST00000534358
ENSG00000118156	Q9H0D2	1053	1145	ENST00000391901
ENSG00000118217	P18850	306	369	ENST00000367942
ENSG00000118260	P16220	269	327	ENST00000353267
ENSG00000118260	P16220	87	146	ENST00000353267
ENSG00000118513	P10242	166	189	ENST00000341911
ENSG00000118513	P10242	115	138	ENST00000341911
ENSG00000118513	P10242	35	86	ENST00000341911
ENSG00000118513	P10242	63	86	ENST00000341911
ENSG00000118513	P10242	87	142	ENST00000341911
ENSG00000118513	P10242	143	193	ENST00000341911
ENSG00000118526	O43680	79	131	ENST00000367882
ENSG00000118689	O43524	157	251	ENST00000406360
ENSG00000118707	Q9GZN2	16	79	ENST00000373872
ENSG00000119042	Q9UPW6	615	674	ENST00000417098
ENSG00000119042	Q9UPW6	473	560	ENST00000417098
ENSG00000119042	Q9UPW6	350	437	ENST00000417098
ENSG00000119508	Q92570	328	352	ENST00000395097
ENSG00000119508	Q92570	289	364	ENST00000395097
ENSG00000119508	Q92570	292	312	ENST00000395097
ENSG00000119547	O95948	426	485	ENST00000491143
ENSG00000119547	O95948	324	410	ENST00000491143
ENSG00000119614	P58304	148	207	ENST00000261980
ENSG00000119919	Q8TAU0	148	207	ENST00000344586
ENSG00000119950	P50539	67	119	ENST00000332674
ENSG00000120068	P17481	146	205	ENST00000239144
ENSG00000120075	P09067	194	253	ENST00000239151
ENSG00000120093	P14651	188	247	ENST00000498678
ENSG00000120094	P14653	203	262	ENST00000239174
ENSG00000120149	P35548	142	201	ENST00000239243
ENSG00000120669	Q9NX45	201	252	ENST00000379881
ENSG00000120690	P32519	208	290	ENST00000239882
ENSG00000120798	P13056	110	185	ENST00000333003
ENSG00000120798	P13056	113	133	ENST00000333003
ENSG00000120798	P13056	149	173	ENST00000333003
ENSG00000120837	P25208	59	65	ENST00000240055
ENSG00000121068	Q13207	109	287	ENST00000240328
ENSG00000121075	P57082	71	251	ENST00000644296
ENSG00000121297	Q63HK5	891	961	ENST00000240587
ENSG00000121454	Q969G2	157	216	ENST00000263726
ENSG00000122180	P15173	81	132	ENST00000241651
ENSG00000122592	P31268	130	189	ENST00000242159
ENSG00000122691	Q15672	108	159	ENST00000242261
ENSG00000122859	Q9Y4Z2	83	135	ENST00000242462
ENSG00000123095	Q9C0J9	44	99	ENST00000242728
ENSG00000123095	Q9C0J9	131	166	ENST00000242728
ENSG00000123268	P18846	213	271	ENST00000262053
ENSG00000123268	P18846	31	90	ENST00000262053
ENSG00000123307	Q9HD90	87	139	ENST00000242994
ENSG00000123358	P22736	303	327	ENST00000394825
ENSG00000123358	P22736	267	287	ENST00000394825
ENSG00000123358	P22736	264	339	ENST00000394825
ENSG00000123364	P31276	260	319	ENST00000243056
ENSG00000123388	O43248	232	291	ENST00000546378
ENSG00000123405	Q16621	266	329	ENST00000435572
ENSG00000123407	P31275	214	273	ENST00000243103
ENSG00000123685	Q9NR55	35	98	ENST00000243440
ENSG00000123933	Q14582	53	105	ENST00000337190
ENSG00000124151	Q9Y6Q9	25	82	ENST00000371998
ENSG00000124191	Q96NM4	255	323	ENST00000341197
ENSG00000124440	Q9Y2N7	14	67	ENST00000377670
ENSG00000124575	P16402	37	110	ENST00000244534
ENSG00000124610	Q02539	39	112	ENST00000244573
ENSG00000124664	O95238	249	332	ENST00000374037
ENSG00000124766	Q06945	59	127	ENST00000244745
ENSG00000124795	P35659	337	351	ENST00000652689
ENSG00000124813	Q13950	101	229	ENST00000647337
ENSG00000124827	O75603	19	174	ENST00000379491
ENSG00000124920	Q9Y2G1	250	541	ENST00000278836
ENSG00000125285	Q9Y651	8	76	ENST00000376945
ENSG00000125347	P10914	5	113	ENST00000245414
ENSG00000125398	P48436	105	173	ENST00000245479
ENSG00000125492	Q9BZE3	178	237	ENST00000263610
ENSG00000125618	Q06710	9	135	ENST00000429538
ENSG00000125740	P53539	155	218	ENST00000353609
ENSG00000125798	Q9Y261	159	252	ENST00000419308
ENSG00000125816	Q9H2Z4	189	248	ENST00000351817
ENSG00000125817	P07199	97	129	ENST00000379751
ENSG00000125817	P07199	28	48	ENST00000379751
ENSG00000125817	P07199	65	136	ENST00000379751
ENSG00000125817	P07199	2	52	ENST00000379751
ENSG00000125820	O95096	128	187	ENST00000377142
ENSG00000125878	Q12870	72	124	ENST00000246080
ENSG00000125952	P61244	23	74	ENST00000358664
ENSG00000125968	P41134	53	105	ENST00000376112
ENSG00000126351	P10827	53	127	ENST00000450525
ENSG00000126351	P10827	91	115	ENST00000450525
ENSG00000126351	P10827	53	73	ENST00000450525
ENSG00000126368	P20393	169	193	ENST00000246672
ENSG00000126368	P20393	132	152	ENST00000246672
ENSG00000126368	P20393	129	205	ENST00000246672
ENSG00000126456	Q14653	5	111	ENST00000377139
ENSG00000126705	Q5TGY3	544	556	ENST00000673934
ENSG00000126705	Q5TGY3	396	408	ENST00000673934
ENSG00000126778	Q15475	124	183	ENST00000645694
ENSG00000126856	Q9NQW5	23	86	ENST00000449207
ENSG00000127124	Q5T1R4	640	670	ENST00000372583
ENSG00000127483	Q5SSJ5	337	413	ENST00000438032
ENSG00000127483	Q5SSJ5	157	232	ENST00000438032
ENSG00000127483	Q5SSJ5	255	330	ENST00000438032
ENSG00000127616	P51532	460	532	ENST00000344626
ENSG00000128272	P18848	278	341	ENST00000674920
ENSG00000128573	O15409	504	594	ENST00000350908
ENSG00000128604	Q13568	14	122	ENST00000357234
ENSG00000128645	Q9GZZ0	229	288	ENST00000331462
ENSG00000128652	P31249	194	253	ENST00000683222
ENSG00000128709	P28356	285	344	ENST00000249499
ENSG00000128710	P28358	266	325	ENST00000249501
ENSG00000128713	P31277	266	325	ENST00000249504
ENSG00000128714	P35453	276	335	ENST00000392539
ENSG00000128908	Q9ULG1	280	405	ENST00000648947
ENSG00000129028	Q9P2Z0	1	90	ENST00000249861
ENSG00000129152	P15172	109	160	ENST00000250003
ENSG00000129173	A0AVK6	261	347	ENST00000250024
ENSG00000129173	A0AVK6	113	182	ENST00000250024
ENSG00000129194	O60248	49	117	ENST00000250055
ENSG00000129514	P55317	169	260	ENST00000250448
ENSG00000129535	P54845	159	222	ENST00000561028
ENSG00000129654	Q92949	120	210	ENST00000322957
ENSG00000129993	O75081	171	266	ENST00000268679
ENSG00000130522	P17535	268	331	ENST00000252818
ENSG00000130675	P50219	241	300	ENST00000252971
ENSG00000130699	O00268	590	687	ENST00000252996
ENSG00000130751	Q99742	45	98	ENST00000602212
ENSG00000131408	P55055	125	149	ENST00000253727
ENSG00000131408	P55055	84	161	ENST00000253727
ENSG00000131408	P55055	87	107	ENST00000253727
ENSG00000131668	Q9HBU1	142	201	ENST00000253968
ENSG00000131747	P11388	455	572	ENST00000423485
ENSG00000131759	P10276	88	108	ENST00000254066
ENSG00000131759	P10276	88	153	ENST00000254066
ENSG00000131759	P10276	124	148	ENST00000254066
ENSG00000131931	Q9NVV9	1	81	ENST00000254250
ENSG00000132005	P22670	438	513	ENST00000254325
ENSG00000132383	P27694	197	281	ENST00000254719
ENSG00000132604	Q15554	512	537	ENST00000254942
ENSG00000132604	Q15554	484	541	ENST00000254942
ENSG00000132646	P12004	61	80	ENST00000379143
ENSG00000133740	Q15329	47	118	ENST00000416274
ENSG00000133794	O00327	72	125	ENST00000403290
ENSG00000133937	P56915	160	219	ENST00000238558
ENSG00000134107	O14503	52	107	ENST00000256495
ENSG00000134107	O14503	142	175	ENST00000256495
ENSG00000134138	O14770	276	338	ENST00000561208
ENSG00000134323	P04198	381	433	ENST00000281043
ENSG00000134438	Q9Y2V3	136	195	ENST00000334889
ENSG00000134532	P35711	556	624	ENST00000451604
ENSG00000134852	O15516	34	84	ENST00000513440
ENSG00000134954	P14921	335	415	ENST00000392668
ENSG00000135111	O15119	241	305	ENST00000349155
ENSG00000135111	O15119	107	220	ENST00000349155
ENSG00000135164	Q9Y222	306	329	ENST00000331242
ENSG00000135164	Q9Y222	268	333	ENST00000331242
ENSG00000135365	Q96BD5	425	437	ENST00000676320
ENSG00000135373	Q9NZC4	207	289	ENST00000257831
ENSG00000135374	Q9UKW6	173	254	ENST00000257832
ENSG00000135547	Q9UBP5	48	103	ENST00000368364
ENSG00000135547	Q9UBP5	122	157	ENST00000368364
ENSG00000135638	Q04741	192	251	ENST00000258106
ENSG00000135899	Q9HB58	454	535	ENST00000258381
ENSG00000135903	P23760	34	161	ENST00000392070
ENSG00000135903	P23760	219	278	ENST00000392070
ENSG00000136327	O15522	84	143	ENST00000258829
ENSG00000136352	P43699	161	220	ENST00000354822
ENSG00000136367	Q9C0A1	2065	2124	ENST00000419474
ENSG00000136367	Q9C0A1	1595	1654	ENST00000419474
ENSG00000136367	Q9C0A1	1857	1916	ENST00000419474
ENSG00000136535	Q16650	213	393	ENST00000389554
ENSG00000136630	Q14774	276	335	ENST00000366903
ENSG00000136931	Q13285	13	33	ENST00000373588
ENSG00000136931	Q13285	49	73	ENST00000373588
ENSG00000136931	Q13285	10	85	ENST00000373588
ENSG00000136944	O60663	219	278	ENST00000373474
ENSG00000136997	P01106	354	406	ENST00000621592
ENSG00000137090	Q9Y5R6	72	118	ENST00000382276
ENSG00000137166	Q8IVH2	467	559	ENST00000307972
ENSG00000137265	Q15306	21	129	ENST00000380956
ENSG00000137270	Q9NP62	14	169	ENST00000259803
ENSG00000137273	Q12947	99	190	ENST00000645481
ENSG00000137309	P17096	53	63	ENST00000311487
ENSG00000137309	P17096	21	31	ENST00000311487
ENSG00000137309	P17096	78	89	ENST00000311487
ENSG00000137492	O43422	1	86	ENST00000260045
ENSG00000137709	Q9UKI9	281	340	ENST00000543440
ENSG00000137709	Q9UKI9	183	257	ENST00000543440
ENSG00000138083	O95343	206	265	ENST00000260653
ENSG00000138136	P52954	125	184	ENST00000370193
ENSG00000138795	Q9UJU2	299	367	ENST00000265165
ENSG00000139083	P41212	339	420	ENST00000396373
ENSG00000139352	P50553	118	170	ENST00000266744
ENSG00000139445	Q96NZ1	193	289	ENST00000299162
ENSG00000139515	P52945	146	205	ENST00000381033
ENSG00000139579	Q9BQ15	22	92	ENST00000267023
ENSG00000140009	Q92731	149	214	ENST00000341099
ENSG00000140009	Q92731	185	209	ENST00000341099
ENSG00000140009	Q92731	149	169	ENST00000341099
ENSG00000140044	Q8WYK2	72	135	ENST00000651602
ENSG00000140262	Q99081	577	630	ENST00000333725
ENSG00000140382	Q9NP66	103	171	ENST00000336216
ENSG00000140396	Q15596	26	83	ENST00000452400
ENSG00000140451	Q9H611	577	596	ENST00000559239
ENSG00000140632	Q49A26	168	180	ENST00000321919
ENSG00000140836	Q15911	2641	2700	ENST00000268489
ENSG00000140836	Q15911	2944	3003	ENST00000268489
ENSG00000140836	Q15911	2145	2204	ENST00000268489
ENSG00000140836	Q15911	2242	2301	ENST00000268489
ENSG00000140968	Q02556	7	114	ENST00000268638
ENSG00000140993	Q6NT04	101	132	ENST00000396862
ENSG00000140993	Q6NT04	1	52	ENST00000396862
ENSG00000140993	Q6NT04	28	48	ENST00000396862
ENSG00000140993	Q6NT04	68	139	ENST00000396862
ENSG00000141384	Q92750	256	353	ENST00000269142
ENSG00000141568	Q01167	258	353	ENST00000335255
ENSG00000141905	P08651	1	195	ENST00000443272
ENSG00000142025	Q8IXT2	42	89	ENST00000269945
ENSG00000142599	Q9P2R6	284	387	ENST00000400908
ENSG00000142700	Q96SC8	70	117	ENST00000404795
ENSG00000143006	Q96MA1	11	58	ENST00000371445
ENSG00000143032	Q9NY43	232	291	ENST00000370445
ENSG00000143157	Q9P215	250	323	ENST00000367876
ENSG00000143171	P48443	136	211	ENST00000359842
ENSG00000143171	P48443	139	159	ENST00000359842
ENSG00000143171	P48443	175	199	ENST00000359842
ENSG00000143178	O60806	45	218	ENST00000367821
ENSG00000143190	P14859	379	438	ENST00000367866
ENSG00000143190	P14859	280	354	ENST00000367866
ENSG00000143194	Q96JY0	4	73	ENST00000367872
ENSG00000143257	Q14994	8	83	ENST00000367983
ENSG00000143257	Q14994	11	31	ENST00000367983
ENSG00000143257	Q14994	47	71	ENST00000367983
ENSG00000143355	Q9NQ69	267	326	ENST00000367387
ENSG00000143365	P51449	31	51	ENST00000318247
ENSG00000143365	P51449	31	96	ENST00000318247
ENSG00000143365	P51449	67	91	ENST00000318247
ENSG00000143390	P48382	92	168	ENST00000452671
ENSG00000143437	P27540	89	142	ENST00000358595
ENSG00000143442	Q7Z3K3	1015	1085	ENST00000271715
ENSG00000143578	Q8TEY5	217	280	ENST00000368607
ENSG00000143799	P09874	113	203	ENST00000366794
ENSG00000143799	P09874	9	93	ENST00000366794
ENSG00000143842	Q9UN79	424	492	ENST00000367204
ENSG00000143995	O00470	272	334	ENST00000272369
ENSG00000144355	P56177	128	187	ENST00000361725
ENSG00000144485	Q96HZ4	96	129	ENST00000272937
ENSG00000144485	Q96HZ4	25	77	ENST00000272937
ENSG00000144852	O75469	38	107	ENST00000393716
ENSG00000144852	O75469	41	61	ENST00000393716
ENSG00000144852	O75469	77	102	ENST00000393716
ENSG00000146414	Q149N8	438	512	ENST00000275233
ENSG00000146592	Q02930	375	438	ENST00000357727
ENSG00000146618	Q96RJ6	101	153	ENST00000275461
ENSG00000146676	Q96QR8	28	254	ENST00000395699
ENSG00000147421	Q6NT76	267	341	ENST00000287701
ENSG00000147601	P54274	403	428	ENST00000276603
ENSG00000147601	P54274	375	432	ENST00000276603
ENSG00000147862	O00712	1	195	ENST00000380953
ENSG00000148200	Q15406	96	120	ENST00000487099
ENSG00000148200	Q15406	60	80	ENST00000487099
ENSG00000148200	Q15406	57	132	ENST00000487099
ENSG00000148516	P37275	581	640	ENST00000424869
ENSG00000148704	Q5SQQ9	100	159	ENST00000369206
ENSG00000148737	Q9NQB0	350	418	ENST00000627217
ENSG00000148826	Q9C056	148	207	ENST00000368592
ENSG00000149136	Q08945	547	615	ENST00000278412
ENSG00000149480	O94776	145	256	ENST00000278823
ENSG00000149922	O95947	100	273	ENST00000395224
ENSG00000149948	P52926	44	54	ENST00000403681
ENSG00000149948	P52926	71	82	ENST00000403681
ENSG00000149948	P52926	24	34	ENST00000403681
ENSG00000150051	Q8IYA7	71	132	ENST00000419761
ENSG00000150347	Q14865	318	410	ENST00000279873
ENSG00000150907	Q12778	159	235	ENST00000379561
ENSG00000151090	P10828	107	181	ENST00000646209
ENSG00000151090	P10828	145	169	ENST00000646209
ENSG00000151090	P10828	107	127	ENST00000646209
ENSG00000151379	A6NI15	124	178	ENST00000281047
ENSG00000151615	Q12837	250	327	ENST00000281321
ENSG00000151615	Q12837	345	404	ENST00000281321
ENSG00000151623	P08235	603	623	ENST00000358102
ENSG00000151623	P08235	639	663	ENST00000358102
ENSG00000151623	P08235	603	668	ENST00000358102
ENSG00000151650	O95231	91	150	ENST00000325980
ENSG00000151702	Q01543	281	361	ENST00000527786
ENSG00000152192	Q01851	356	415	ENST00000377208
ENSG00000152192	Q01851	261	338	ENST00000377208
ENSG00000152217	Q9Y6X0	1016	1028	ENST00000649279
ENSG00000152217	Q9Y6X0	584	596	ENST00000649279
ENSG00000152217	Q9Y6X0	1451	1463	ENST00000649279
ENSG00000152284	Q9HCS4	346	414	ENST00000282111
ENSG00000152804	Q03014	137	196	ENST00000282728
ENSG00000153207	Q8WYP5	1971	1983	ENST00000648844
ENSG00000153234	P43354	260	335	ENST00000339562
ENSG00000153234	P43354	299	323	ENST00000339562
ENSG00000153234	P43354	263	283	ENST00000339562
ENSG00000153767	P29083	14	104	ENST00000283875
ENSG00000153879	P53567	62	125	ENST00000284000
ENSG00000154727	Q06546	320	400	ENST00000400075
ENSG00000155545	Q7Z3K6	174	272	ENST00000381199
ENSG00000156127	Q16520	26	89	ENST00000286639
ENSG00000156150	O95076	153	212	ENST00000647563
ENSG00000156273	O14867	557	620	ENST00000286800
ENSG00000156650	Q8WYB5	103	176	ENST00000287239
ENSG00000157554	P11308	311	391	ENST00000288319
ENSG00000157557	P15036	363	443	ENST00000360938
ENSG00000157613	Q96BA8	290	353	ENST00000621158
ENSG00000158711	P28324	5	85	ENST00000357992
ENSG00000158773	P22415	199	254	ENST00000368021
ENSG00000159184	Q92826	216	275	ENST00000290295
ENSG00000159216	Q01196	50	178	ENST00000675419
ENSG00000159263	Q14190	1	53	ENST00000290399
ENSG00000159263	Q14190	336	667	ENST00000290399
ENSG00000159387	P78412	144	207	ENST00000290552
ENSG00000159556	Q96A47	191	250	ENST00000290759
ENSG00000160113	P10588	56	76	ENST00000291442
ENSG00000160113	P10588	53	128	ENST00000291442
ENSG00000160113	P10588	92	116	ENST00000291442
ENSG00000160199	P55347	259	321	ENST00000291547
ENSG00000160224	O43918	181	280	ENST00000291582
ENSG00000160973	O75593	32	128	ENST00000377317
ENSG00000161277	Q8NA92	1	85	ENST00000292894
ENSG00000162039	Q8N635	167	272	ENST00000325962
ENSG00000162419	Q9Y692	82	166	ENST00000373816
ENSG00000162599	Q12857	1	194	ENST00000403491
ENSG00000162624	Q68G74	225	284	ENST00000356261
ENSG00000162761	Q8TE12	195	254	ENST00000342310
ENSG00000162772	P18847	86	149	ENST00000341491
ENSG00000162775	Q96T37	777	956	ENST00000369784
ENSG00000162992	Q13562	101	153	ENST00000295108
ENSG00000163064	Q05925	303	362	ENST00000295206
ENSG00000163132	P28360	172	231	ENST00000382723
ENSG00000163159	Q15906	156	206	ENST00000368892
ENSG00000163435	P78545	273	355	ENST00000367284
ENSG00000163497	Q99581	47	127	ENST00000295727
ENSG00000163508	O95936	276	456	ENST00000449599
ENSG00000163623	P78426	236	295	ENST00000295886
ENSG00000163666	Q9UBX0	108	167	ENST00000295934
ENSG00000163792	Q7RTU1	76	128	ENST00000296096
ENSG00000163909	Q9NQ87	116	153	ENST00000372852
ENSG00000163909	Q9NQ87	43	98	ENST00000372852
ENSG00000164093	Q99697	85	144	ENST00000644743
ENSG00000164104	P26583	95	163	ENST00000296503
ENSG00000164104	P26583	9	79	ENST00000296503
ENSG00000164107	P61296	99	151	ENST00000359562
ENSG00000164256	Q9NQV7	23	86	ENST00000296682
ENSG00000164296	Q17RP2	66	137	ENST00000296736
ENSG00000164296	Q17RP2	99	130	ENST00000296736
ENSG00000164296	Q17RP2	3	54	ENST00000296736
ENSG00000164296	Q17RP2	30	50	ENST00000296736
ENSG00000164362	O14746	605	935	ENST00000310581
ENSG00000164379	Q9C009	119	214	ENST00000296839
ENSG00000164438	O43711	166	225	ENST00000296921
ENSG00000164532	Q9UMR3	109	288	ENST00000408931
ENSG00000164600	Q96NK8	94	146	ENST00000297142
ENSG00000164683	Q9Y5J3	49	104	ENST00000354724
ENSG00000164683	Q9Y5J3	122	158	ENST00000354724
ENSG00000164736	Q9H6I2	68	136	ENST00000297316
ENSG00000164778	P19622	244	303	ENST00000297375
ENSG00000164853	A6NJT0	105	164	ENST00000316333
ENSG00000164900	Q14549	261	320	ENST00000297537
ENSG00000164916	P85037	305	400	ENST00000328914
ENSG00000165030	Q16649	73	136	ENST00000297689
ENSG00000165066	A6NJ46	139	198	ENST00000518699
ENSG00000165156	Q9UKY1	777	832	ENST00000395571
ENSG00000165156	Q9UKY1	464	526	ENST00000395571
ENSG00000165156	Q9UKY1	569	630	ENST00000395571
ENSG00000165156	Q9UKY1	660	722	ENST00000395571
ENSG00000165156	Q9UKY1	284	346	ENST00000395571
ENSG00000165462	O14813	90	149	ENST00000298231
ENSG00000165495	Q96KN3	291	350	ENST00000298282
ENSG00000165556	Q99626	186	245	ENST00000381020
ENSG00000165588	P32243	38	97	ENST00000672264
ENSG00000165606	A6NNA5	33	92	ENST00000374139
ENSG00000165643	Q5JUK2	53	104	ENST00000425225
ENSG00000165891	Q96AV8	142	211	ENST00000322886
ENSG00000165891	Q96AV8	282	367	ENST00000322886
ENSG00000166211	Q8N5J4	111	194	ENST00000551346
ENSG00000166268	Q96LU7	142	405	ENST00000552032
ENSG00000166349	P15918	392	459	ENST00000299440
ENSG00000166823	Q9BRJ9	82	136	ENST00000300057
ENSG00000167034	Q99801	124	183	ENST00000380871
ENSG00000167074	Q10587	233	296	ENST00000266304
ENSG00000167081	P40426	235	297	ENST00000373489
ENSG00000167157	Q99811	104	163	ENST00000372469
ENSG00000167771	Q8IZ40	44	129	ENST00000301459
ENSG00000167800	O75333	69	252	ENST00000335385
ENSG00000168062	Q8N1L9	17	80	ENST00000301887
ENSG00000168152	Q9H5L6	1	89	ENST00000302236
ENSG00000168267	Q7RTS3	163	215	ENST00000376504
ENSG00000168269	Q12951	123	217	ENST00000306268
ENSG00000168286	Q96EK4	1	80	ENST00000303596
ENSG00000168298	P10412	36	109	ENST00000304218
ENSG00000168310	P14316	5	113	ENST00000393593
ENSG00000168505	P52951	247	306	ENST00000306318
ENSG00000168779	O60902	140	199	ENST00000483851
ENSG00000168874	Q96SQ7	230	282	ENST00000306279
ENSG00000168875	O95416	8	76	ENST00000306087
ENSG00000169016	O75461	50	129	ENST00000381525
ENSG00000169136	Q9Y2D1	208	271	ENST00000423777
ENSG00000169554	O60315	644	703	ENST00000627532
ENSG00000169840	Q9H4S2	147	206	ENST00000302945
ENSG00000169856	Q9UBC0	385	444	ENST00000305901
ENSG00000169856	Q9UBC0	283	369	ENST00000305901
ENSG00000169946	Q8WW38	1113	1146	ENST00000407775
ENSG00000169946	Q8WW38	848	881	ENST00000407775
ENSG00000169946	Q8WW38	542	575	ENST00000407775
ENSG00000169946	Q8WW38	244	277	ENST00000407775
ENSG00000169946	Q8WW38	681	714	ENST00000407775
ENSG00000169989	Q8IY51	75	146	ENST00000304337
ENSG00000169989	Q8IY51	39	59	ENST00000304337
ENSG00000169989	Q8IY51	108	139	ENST00000304337
ENSG00000169989	Q8IY51	12	63	ENST00000304337
ENSG00000170122	Q12950	104	198	ENST00000382500
ENSG00000170166	P09016	154	213	ENST00000306324
ENSG00000170178	P35452	202	261	ENST00000406506
ENSG00000170345	P01100	137	200	ENST00000303562
ENSG00000170364	Q53H47	364	395	ENST00000358065
ENSG00000170364	Q53H47	428	448	ENST00000358065
ENSG00000170370	Q04743	154	213	ENST00000553456
ENSG00000170485	Q99743	9	59	ENST00000335681
ENSG00000170549	P78414	125	188	ENST00000302006
ENSG00000170561	Q9BZI1	112	175	ENST00000302057
ENSG00000170577	Q9NPC8	124	183	ENST00000303077
ENSG00000170608	P55318	116	207	ENST00000302177
ENSG00000170653	P17544	332	395	ENST00000420353
ENSG00000170689	P17482	185	244	ENST00000311177
ENSG00000170802	P32314	112	208	ENST00000340553
ENSG00000171056	Q9BT81	45	113	ENST00000304501
ENSG00000171223	P17275	268	331	ENST00000302754
ENSG00000171443	Q96C55	51	63	ENST00000301073
ENSG00000171476	Q9BPY8	3	62	ENST00000420433
ENSG00000171532	Q15784	121	173	ENST00000302584
ENSG00000171540	Q5XKR4	104	163	ENST00000306422
ENSG00000171735	Q9Y6Y1	63	188	ENST00000303635
ENSG00000171786	Q02575	75	127	ENST00000302101
ENSG00000171956	Q99853	12	103	ENST00000396057
ENSG00000172201	P47928	52	104	ENST00000378700
ENSG00000172216	P17676	271	334	ENST00000303004
ENSG00000172238	Q92858	159	211	ENST00000306011
ENSG00000172379	Q9HBZ2	63	116	ENST00000303329
ENSG00000172733	Q9UJV8	51	293	ENST00000523392
ENSG00000172789	Q00444	155	214	ENST00000312492
ENSG00000172819	P13631	126	150	ENST00000425354
ENSG00000172819	P13631	90	110	ENST00000425354
ENSG00000172819	P13631	90	155	ENST00000425354
ENSG00000173153	P11474	115	134	ENST00000000442
ENSG00000173153	P11474	76	151	ENST00000000442
ENSG00000173153	P11474	79	99	ENST00000000442
ENSG00000173253	Q9Y5R5	123	170	ENST00000358146
ENSG00000173451	Q9H0W7	1	80	ENST00000308086
ENSG00000173559	Q96AH0	26	99	ENST00000425611
ENSG00000173673	Q5TGS1	1	49	ENST00000377898
ENSG00000173825	Q6B0B8	3	55	ENST00000309880
ENSG00000173825	Q6B0B8	67	137	ENST00000309880
ENSG00000173825	Q6B0B8	100	130	ENST00000309880
ENSG00000173825	Q6B0B8	31	51	ENST00000309880
ENSG00000173894	Q14781	75	87	ENST00000310942
ENSG00000173917	P14652	143	202	ENST00000330070
ENSG00000173976	Q96IS3	27	86	ENST00000555633
ENSG00000174197	Q8IWI9	84	260	ENST00000219905
ENSG00000174197	Q8IWI9	2423	2474	ENST00000219905
ENSG00000174279	Q03828	188	247	ENST00000308618
ENSG00000174306	Q9H4I2	835	894	ENST00000683867
ENSG00000174306	Q9H4I2	764	823	ENST00000683867
ENSG00000174306	Q9H4I2	612	671	ENST00000683867
ENSG00000174306	Q9H4I2	304	363	ENST00000683867
ENSG00000174306	Q9H4I2	494	553	ENST00000683867
ENSG00000174576	Q8IUM7	1	53	ENST00000311034
ENSG00000174738	Q14995	100	176	ENST00000312521
ENSG00000174738	Q14995	103	123	ENST00000312521
ENSG00000174738	Q14995	140	164	ENST00000312521
ENSG00000174796	Q8TBB0	1	89	ENST00000311638
ENSG00000175197	P35638	99	162	ENST00000346473
ENSG00000175325	O75360	69	128	ENST00000308304
ENSG00000175329	Q2M1V0	82	141	ENST00000404699
ENSG00000175592	P15407	105	168	ENST00000312562
ENSG00000175643	Q96E14	44	114	ENST00000312499
ENSG00000175727	Q9HAP2	719	769	ENST00000319080
ENSG00000175745	P10589	122	146	ENST00000327111
ENSG00000175745	P10589	86	106	ENST00000327111
ENSG00000175745	P10589	83	158	ENST00000327111
ENSG00000175832	P43268	341	421	ENST00000319349
ENSG00000175879	P13378	197	256	ENST00000313173
ENSG00000176009	Q9NQ33	92	144	ENST00000531618
ENSG00000176160	Q4G112	10	200	ENST00000323777
ENSG00000176165	P55316	181	275	ENST00000313071
ENSG00000176256	Q8WW32	93	161	ENST00000681531
ENSG00000176256	Q8WW32	9	79	ENST00000681531
ENSG00000176302	Q6PIV2	173	272	ENST00000317011
ENSG00000176399	Q5VZB9	97	144	ENST00000325870
ENSG00000176476	Q96ES7	152	293	ENST00000317058
ENSG00000176542	Q68DE3	18	69	ENST00000316407
ENSG00000176678	Q12952	48	139	ENST00000320241
ENSG00000176692	Q99958	71	162	ENST00000649859
ENSG00000176842	P78411	113	175	ENST00000394636
ENSG00000176887	P35716	49	117	ENST00000322002
ENSG00000176946	Q8WY91	1	85	ENST00000407315
ENSG00000177030	O75398	193	273	ENST00000382409
ENSG00000177045	Q8N196	201	260	ENST00000317578
ENSG00000177302	Q13472	35	179	ENST00000321105
ENSG00000177426	Q15583	164	226	ENST00000343820
ENSG00000177463	P49116	114	189	ENST00000425241
ENSG00000177463	P49116	117	137	ENST00000425241
ENSG00000177463	P49116	153	177	ENST00000425241
ENSG00000177468	Q7RTU3	83	137	ENST00000367734
ENSG00000177508	P78415	125	188	ENST00000329734
ENSG00000177551	Q02577	77	129	ENST00000320238
ENSG00000177606	P05412	252	315	ENST00000371222
ENSG00000177683	Q7Z6K1	1	84	ENST00000415914
ENSG00000177732	O15370	40	108	ENST00000342665
ENSG00000178403	Q9H2A3	112	164	ENST00000313341
ENSG00000178573	O75444	288	351	ENST00000326043
ENSG00000178764	Q9Y6X8	530	591	ENST00000314393
ENSG00000178764	Q9Y6X8	628	690	ENST00000314393
ENSG00000178764	Q9Y6X8	439	501	ENST00000314393
ENSG00000178764	Q9Y6X8	263	324	ENST00000314393
ENSG00000178804	Q8IZA3	51	129	ENST00000324382
ENSG00000178860	O60682	107	159	ENST00000325509
ENSG00000178919	O00358	53	147	ENST00000375123
ENSG00000179111	Q9BYE0	12	69	ENST00000541682
ENSG00000179111	Q9BYE0	92	122	ENST00000541682
ENSG00000179361	Q8IVW6	215	307	ENST00000346246
ENSG00000179528	Q6XYB7	85	144	ENST00000377566
ENSG00000179588	Q8IX07	968	1001	ENST00000319555
ENSG00000179588	Q8IX07	811	844	ENST00000319555
ENSG00000179588	Q8IX07	677	710	ENST00000319555
ENSG00000179588	Q8IX07	235	268	ENST00000319555
ENSG00000179588	Q8IX07	571	604	ENST00000319555
ENSG00000179772	O43638	17	108	ENST00000375978
ENSG00000179774	Q8N100	40	92	ENST00000373673
ENSG00000179886	Q53EQ6	47	98	ENST00000504548
ENSG00000179886	Q53EQ6	74	94	ENST00000504548
ENSG00000179886	Q53EQ6	112	185	ENST00000504548
ENSG00000179886	Q53EQ6	145	178	ENST00000504548
ENSG00000179981	Q6ZSZ6	885	955	ENST00000580243
ENSG00000180053	A6NCS4	132	191	ENST00000325017
ENSG00000180318	Q15699	132	191	ENST00000316824
ENSG00000180346	Q4W5G0	100	132	ENST00000603357
ENSG00000180346	Q4W5G0	1	52	ENST00000603357
ENSG00000180346	Q4W5G0	67	139	ENST00000603357
ENSG00000180346	Q4W5G0	28	48	ENST00000603357
ENSG00000180535	Q7RTS1	75	127	ENST00000609256
ENSG00000180613	Q9BZM3	202	261	ENST00000326902
ENSG00000180806	P31274	192	251	ENST00000303450
ENSG00000180818	Q9NYD6	268	327	ENST00000303460
ENSG00000180828	Q8NFJ8	242	296	ENST00000321870
ENSG00000181449	P48431	41	109	ENST00000325404
ENSG00000181965	Q92886	92	144	ENST00000314744
ENSG00000182158	Q70SY1	294	357	ENST00000330387
ENSG00000182463	Q9NRE2	841	911	ENST00000371497
ENSG00000182568	Q01826	361	448	ENST00000338745
ENSG00000182568	Q01826	484	571	ENST00000338745
ENSG00000182568	Q01826	645	704	ENST00000338745
ENSG00000182742	P17483	162	221	ENST00000332503
ENSG00000182759	Q8NHW3	254	317	ENST00000333480
ENSG00000182968	O00570	51	119	ENST00000330949
ENSG00000182979	Q13330	165	276	ENST00000331320
ENSG00000183072	P52952	138	197	ENST00000329198
ENSG00000183340	Q9Y4A0	100	132	ENST00000332349
ENSG00000183340	Q9Y4A0	67	139	ENST00000332349
ENSG00000183340	Q9Y4A0	28	48	ENST00000332349
ENSG00000183340	Q9Y4A0	1	52	ENST00000332349
ENSG00000183495	Q96L91	799	871	ENST00000389561
ENSG00000183733	Q6QHK4	65	117	ENST00000332372
ENSG00000183734	Q99929	50	102	ENST00000331289
ENSG00000183770	P58012	54	148	ENST00000648323
ENSG00000184221	Q8TAK6	105	164	ENST00000382348
ENSG00000184302	O95475	128	187	ENST00000327720
ENSG00000184357	P16401	39	112	ENST00000331442
ENSG00000184436	Q9BT49	1	93	ENST00000215742
ENSG00000184486	P20265	354	413	ENST00000328345
ENSG00000184486	P20265	262	336	ENST00000328345
ENSG00000184897	Q92522	44	118	ENST00000333762
ENSG00000185002	Q8HWS3	124	199	ENST00000332958
ENSG00000185022	Q9ULX9	51	114	ENST00000338483
ENSG00000185155	Q9H2W2	86	145	ENST00000366810
ENSG00000185404	Q9H930	293	374	ENST00000415673
ENSG00000185507	Q92985	11	126	ENST00000525445
ENSG00000185551	P24468	115	139	ENST00000394166
ENSG00000185551	P24468	76	151	ENST00000394166
ENSG00000185551	P24468	79	99	ENST00000394166
ENSG00000185610	Q6ZNG2	186	245	ENST00000332700
ENSG00000185630	P40424	233	295	ENST00000420696
ENSG00000185668	Q03052	339	398	ENST00000373012
ENSG00000185668	Q03052	247	321	ENST00000373012
ENSG00000185697	P10243	82	137	ENST00000522677
ENSG00000185697	P10243	161	184	ENST00000522677
ENSG00000185697	P10243	58	81	ENST00000522677
ENSG00000185697	P10243	30	81	ENST00000522677
ENSG00000185697	P10243	110	133	ENST00000522677
ENSG00000185697	P10243	138	188	ENST00000522677
ENSG00000185787	Q9UBU8	191	362	ENST00000426013
ENSG00000186051	Q16559	2	54	ENST00000334077
ENSG00000186103	A6NJG6	78	137	ENST00000334384
ENSG00000186280	Q6B0I6	18	60	ENST00000335080
ENSG00000186350	P19793	135	200	ENST00000481739
ENSG00000186350	P19793	135	155	ENST00000481739
ENSG00000186350	P19793	171	195	ENST00000481739
ENSG00000186564	O60548	126	217	ENST00000334793
ENSG00000186766	Q6ZQN5	102	196	ENST00000388920
ENSG00000186790	Q13461	71	165	ENST00000335071
ENSG00000186951	Q07869	99	173	ENST00000407236
ENSG00000186951	Q07869	102	122	ENST00000407236
ENSG00000186951	Q07869	139	161	ENST00000407236
ENSG00000187079	P28347	28	104	ENST00000527636
ENSG00000187098	O75030	311	364	ENST00000352241
ENSG00000187140	Q9UJU5	141	235	ENST00000371116
ENSG00000187475	P22492	40	113	ENST00000338379
ENSG00000187559	Q6VB84	108	202	ENST00000342833
ENSG00000187821	A6NFD8	10	65	ENST00000515777
ENSG00000187821	A6NFD8	87	122	ENST00000515777
ENSG00000187837	P16403	36	109	ENST00000343677
ENSG00000187855	Q6XD76	72	124	ENST00000342331
ENSG00000188095	Q0VG99	81	135	ENST00000341735
ENSG00000188290	Q9HCC6	34	91	ENST00000304952
ENSG00000188290	Q9HCC6	110	143	ENST00000304952
ENSG00000188620	A6NHT5	227	286	ENST00000357878
ENSG00000188816	A2RU54	149	208	ENST00000339992
ENSG00000188909	Q3C1V8	110	169	ENST00000343035
ENSG00000189060	P07305	24	97	ENST00000340857
ENSG00000189079	Q68CP9	524	603	ENST00000334344
ENSG00000189079	Q68CP9	13	105	ENST00000334344
ENSG00000189403	P09429	9	79	ENST00000341423
ENSG00000189403	P09429	95	163	ENST00000341423
ENSG00000196092	Q02548	16	142	ENST00000358127
ENSG00000196233	Q96JN0	368	388	ENST00000421806
ENSG00000196233	Q96JN0	340	392	ENST00000421806
ENSG00000196460	Q6ZV50	22	97	ENST00000428343
ENSG00000196482	P62508	128	148	ENST00000408911
ENSG00000196482	P62508	125	200	ENST00000408911
ENSG00000196482	P62508	164	188	ENST00000408911
ENSG00000196628	P15884	564	617	ENST00000354452
ENSG00000196843	Q03989	55	147	ENST00000357485
ENSG00000197063	O15525	51	114	ENST00000357736
ENSG00000197265	P29084	66	146	ENST00000355904
ENSG00000197576	Q00056	215	274	ENST00000360046
ENSG00000197587	Q8NFW5	71	130	ENST00000360032
ENSG00000197757	P09630	141	200	ENST00000243108
ENSG00000197905	Q15561	36	112	ENST00000359864
ENSG00000197921	Q5TA89	88	119	ENST00000378453
ENSG00000197921	Q5TA89	16	72	ENST00000378453
ENSG00000198160	Q8N108	180	278	ENST00000401041
ENSG00000198176	Q14186	113	195	ENST00000375370
ENSG00000198353	P09017	156	215	ENST00000430889
ENSG00000198517	O60675	51	114	ENST00000343242
ENSG00000198554	O75717	1016	1079	ENST00000360586
ENSG00000198807	P55771	4	130	ENST00000361487
ENSG00000198815	Q9UPW0	77	168	ENST00000361346
ENSG00000198846	O94900	261	329	ENST00000361421
ENSG00000198911	Q12772	330	380	ENST00000361204
ENSG00000198914	P20264	406	465	ENST00000361360
ENSG00000198914	P20264	314	388	ENST00000361360
ENSG00000198963	Q92753	18	93	ENST00000376896
ENSG00000198963	Q92753	57	81	ENST00000376896
ENSG00000198963	Q92753	21	41	ENST00000376896
ENSG00000203883	P35713	85	153	ENST00000340356
ENSG00000204103	Q9Y5Q3	238	301	ENST00000373313
ENSG00000204231	P28702	205	270	ENST00000374680
ENSG00000204231	P28702	205	225	ENST00000374680
ENSG00000204231	P28702	241	265	ENST00000374680
ENSG00000204304	P40425	244	306	ENST00000375050
ENSG00000204531	Q01860	230	289	ENST00000259915
ENSG00000204531	Q01860	138	212	ENST00000259915
ENSG00000204612	Q5VYV0	13	107	ENST00000376708
ENSG00000204779	Q5VV16	108	202	ENST00000377420
ENSG00000205250	Q16254	16	85	ENST00000379378
ENSG00000205857	Q7Z5D8	102	161	ENST00000382119
ENSG00000205899	Q7RTU4	65	117	ENST00000391429
ENSG00000205922	O60422	312	398	ENST00000382349
ENSG00000205922	O60422	414	473	ENST00000382349
ENSG00000205927	Q13516	108	162	ENST00000382357
ENSG00000213347	Q9BW11	57	109	ENST00000439742
ENSG00000213676	Q99941	325	388	ENST00000375203
ENSG00000213921	A8MZ59	33	67	ENST00000638280
ENSG00000213928	Q00978	9	116	ENST00000396864
ENSG00000213999	Q02080	3	57	ENST00000424583
ENSG00000213999	Q02080	58	86	ENST00000424583
ENSG00000214336	A8MTJ6	145	239	ENST00000428390
ENSG00000214513	A8MTQ0	156	215	ENST00000398468
ENSG00000215612	Q9NP08	203	262	ENST00000400677
ENSG00000221869	P49716	191	254	ENST00000408965
ENSG00000221944	Q96MW7	103	142	ENST00000408957
ENSG00000221944	Q96MW7	6	57	ENST00000408957
ENSG00000221944	Q96MW7	33	53	ENST00000408957
ENSG00000221944	Q96MW7	70	149	ENST00000408957
ENSG00000229544	Q9UD57	163	222	ENST00000451024
ENSG00000233608	Q8WVJ9	66	117	ENST00000612363
ENSG00000234616	O75564	11	62	ENST00000612905
ENSG00000234616	O75564	77	149	ENST00000612905
ENSG00000234616	O75564	38	58	ENST00000612905
ENSG00000234616	O75564	110	142	ENST00000612905
ENSG00000235268	B2RXH2	15	57	ENST00000450979
ENSG00000235608	Q15270	259	318	ENST00000422806
ENSG00000237452	C9JSJ3	540	608	ENST00000457052
ENSG00000237452	C9JSJ3	62	116	ENST00000457052
ENSG00000240445	A0A2Z4LIS9	242	290	ENST00000395675
ENSG00000244405	P41161	368	448	ENST00000306376
ENSG00000245848	P49715	282	345	ENST00000498907
ENSG00000245848	P49715	285	300	ENST00000498907
ENSG00000248483	Q8N7G0	118	192	ENST00000606183
ENSG00000248483	Q8N7G0	210	269	ENST00000606183
ENSG00000248767	A0A1W2PRP0	32	130	ENST00000506382
ENSG00000251493	Q16676	124	215	ENST00000615637
ENSG00000253293	P31260	336	395	ENST00000283921
ENSG00000253831	Q6ZN32	39	120	ENST00000454449
ENSG00000255009	P0CB47	100	168	ENST00000530464
ENSG00000255009	P0CB47	222	288	ENST00000530464
ENSG00000255192	Q6NSW7	95	154	ENST00000528386
ENSG00000257923	P39880	542	629	ENST00000292535
ENSG00000257923	P39880	934	1021	ENST00000292535
ENSG00000257923	P39880	1117	1204	ENST00000292535
ENSG00000257923	P39880	1244	1303	ENST00000292535
ENSG00000257949	Q86WV5	2	123	ENST00000397640
ENSG00000258873	A6NLW8	101	160	ENST00000554048
ENSG00000258873	A6NLW8	15	74	ENST00000554048
ENSG00000259956	Q8NDT2	711	889	ENST00000563281
ENSG00000260027	P09629	137	196	ENST00000239165
ENSG00000260428	Q7RTU7	75	127	ENST00000567180
ENSG00000260596	Q9UBX2	19	78	ENST00000565211
ENSG00000260596	Q9UBX2	94	153	ENST00000565211
ENSG00000261787	Q7RTU0	49	101	ENST00000563496
ENSG00000268041	A0A1W2PQ73	42	122	ENST00000597630
ENSG00000269404	Q01892	169	252	ENST00000595883
ENSG00000273514	Q3SYB3	108	202	ENST00000622588
ENSG00000273706	P48742	180	239	ENST00000614239
ENSG00000274529	Q9HB31	19	78	ENST00000536498
ENSG00000275410	P35680	231	311	ENST00000617811
ENSG00000275663	Q99525	17	21	ENST00000611444
ENSG00000278570	Q9Y5X4	44	120	ENST00000617575
ENSG00000278570	Q9Y5X4	83	108	ENST00000617575
ENSG00000278570	Q9Y5X4	47	67	ENST00000617575
ENSG00000282757	A0A1W2PPF3	102	161	ENST00000633875
ENSG00000282757	A0A1W2PPF3	15	74	ENST00000633875
ENSG00000283755	A0A1W2PPM1	28	87	ENST00000640559

## Sheet: Supplementary Table 9
ensembl_gene_id	Uniprot_ID	start_pos	stop_pos	ProRule_ID	ensembl_transcript_id
AT1G01010	Q0WV96	10	160	PRU00353	AT1G01010.1
AT1G01010	Q0WV96	110	162	DNABD	AT1G01010.1
AT1G01030	Q9MAN1	56	162	DNABD	AT1G01030.1
AT1G01250	Q1ECI2	44	101	DNABD	AT1G01250.1
AT1G01260	Q9LNJ5	429	478	PRU00981	AT1G01260.1
AT1G01530	Q9LMM8	6	66	PRU00251	AT1G01530.1
AT1G01720	Q39013	7	158	PRU00353	AT1G01720.1
AT1G02220	Q5PP28	104	153	DNABD	AT1G02220.1
AT1G02220	Q5PP28	3	147	PRU00353	AT1G02220.1
AT1G02230	O81913	3	151	PRU00353	AT1G02230.1
AT1G02230	O81913	107	157	DNABD	AT1G02230.1
AT1G02250	O81914	107	157	DNABD	AT1G02250.1
AT1G02250	O81914	3	151	PRU00353	AT1G02250.1
AT1G02340	Q9FE22	134	183	PRU00981	AT1G02340.1
AT1G03800	Q9ZWA2	52	109	DNABD	AT1G03800.1
AT1G03970	P42777	187	250	PRU00978	AT1G03970.1
AT1G04370	P93822	19	77	DNABD	AT1G04370.1
AT1G04880	Q9MAT6	263	330	DNABD	AT1G04880.1
AT1G04880	Q9MAT6	29	120	PRU00355	AT1G04880.1
AT1G05230	Q94C37	64	123	DNABD	AT1G05230.5
AT1G05805	Q8H102	289	339	PRU00981	AT1G05805.1
AT1G06160	Q9LND1	81	139	DNABD	AT1G06160.1
AT1G06170	Q9LND0	212	261	PRU00981	AT1G06170.2
AT1G08320	Q93XM6	242	450	PRU01147	AT1G08320.4
AT1G08320	Q93XM6	176	220	PRU00978	AT1G08320.4
AT1G09030	O04027	8	14	DNABD	AT1G09030.1
AT1G09250	O80482	132	181	PRU00981	AT1G09250.1
AT1G09530	O80536	343	392	PRU00981	AT1G09530.3
AT1G10120	Q6NKN9	212	262	PRU00981	AT1G10120.1
AT1G10610	Q0WNR2	260	309	PRU00981	AT1G10610.1
AT1G12260	Q9FWX2	7	156	PRU00353	AT1G12260.1
AT1G12260	Q9FWX2	107	162	DNABD	AT1G12260.1
AT1G12540	Q9LN95	74	126	PRU00981	AT1G12540.1
AT1G12610	Q9LN86	29	86	DNABD	AT1G12610.1
AT1G12630	Q38Q39	18	74	DNABD	AT1G12630.1
AT1G12860	Q9LPW3	263	312	PRU00981	AT1G12860.1
AT1G12890	Q3E703	20	77	DNABD	AT1G12890.1
AT1G12980	Q9SAD4	56	113	DNABD	AT1G12980.1
AT1G13260	Q9ZWM9	61	116	DNABD	AT1G13260.1
AT1G13260	Q9ZWM9	188	292	DNABD	AT1G13260.1
AT1G13300	Q9FX67	178	238	PRU00625	AT1G13300.1
AT1G13300	Q9FX67	209	234	DNABD	AT1G13300.1
AT1G13960	Q9XI90	223	287	DNABD	AT1G13960.1
AT1G13960	Q9XI90	403	468	DNABD	AT1G13960.1
AT1G14440	Q9M9S0	218	281	DNABD	AT1G14440.1
AT1G14600	Q700D9	51	76	DNABD	AT1G14600.1
AT1G14600	Q700D9	20	80	PRU00625	AT1G14600.1
AT1G14687	Q9LQW3	106	168	DNABD	AT1G14687.1
AT1G15360	Q9XI33	6	63	DNABD	AT1G15360.1
AT1G16060	Q94AN4	160	218	DNABD	AT1G16060.1
AT1G16060	Q94AN4	58	124	DNABD	AT1G16060.1
AT1G17590	Q9LNP6	205	230	DNABD	AT1G17590.3
AT1G17920	Q9LMT8	21	80	DNABD	AT1G17920.1
AT1G18400	Q8GZ13	151	201	PRU00981	AT1G18400.1
AT1G18790	Q9M9U9	106	195	PRU00852	AT1G18790.1
AT1G19210	Q84QC2	11	68	DNABD	AT1G19210.1
AT1G19220	Q8RYC8	126	228	DNABD	AT1G19220.1
AT1G19700	Q9FXG8	351	413	DNABD	AT1G19700.3
AT1G19790	Q9FXH7	119	146	DNABD	AT1G19790.2
AT1G19850	P93024	158	260	DNABD	AT1G19850.1
AT1G20640	Q9LE38	540	626	PRU00852	AT1G20640.2
AT1G20700	Q9LM84	91	155	DNABD	AT1G20700.1
AT1G20710	Q9LM83	75	139	DNABD	AT1G20710.1
AT1G20910	C0SUW7	106	197	PRU00355	AT1G20910.1
AT1G21340	P68349	38	92	PRU00071	AT1G21340.1
AT1G21910	Q9SFE4	49	106	DNABD	AT1G21910.1
AT1G21970	Q9SFD8	64	70	DNABD	AT1G21970.1
AT1G22070	Q39234	96	159	PRU00978	AT1G22070.1
AT1G22070	Q39234	167	379	PRU01147	AT1G22070.1
AT1G22130	Q9LM46	1	61	PRU00251	AT1G22130.1
AT1G22190	Q9LM15	82	139	DNABD	AT1G22190.1
AT1G22810	O80542	13	72	DNABD	AT1G22810.1
AT1G22985	Q8W4I5	74	134	DNABD	AT1G22985.1
AT1G24260	O22456	3	57	PRU00251	AT1G24260.2
AT1G24590	Q9FYK5	57	114	DNABD	AT1G24590.1
AT1G25310	Q9FRI0	66	115	PRU00981	AT1G25310.1
AT1G25330	A4D998	110	160	PRU00981	AT1G25330.1
AT1G25470	Q8GW17	80	140	DNABD	AT1G25470.1
AT1G25550	Q9FPE8	206	266	PRU00625	AT1G25550.1
AT1G25550	Q9FPE8	237	262	DNABD	AT1G25550.1
AT1G25560	Q9C6M5	195	306	DNABD	AT1G25560.1
AT1G25560	Q9C6M5	71	126	DNABD	AT1G25560.1
AT1G26260	Q9C670	229	279	PRU00981	AT1G26260.1
AT1G26310	Q39081	1	61	PRU00251	AT1G26310.1
AT1G26870	Q9ZVH0	16	175	PRU00353	AT1G26870.1
AT1G26870	Q9ZVH0	115	181	DNABD	AT1G26870.1
AT1G26960	Q8LFD3	68	127	DNABD	AT1G26960.1
AT1G27660	Q9SFZ3	322	371	PRU00981	AT1G27660.1
AT1G27740	Q8LEG1	173	222	PRU00981	AT1G27740.1
AT1G28160	Q9FZ90	38	95	DNABD	AT1G28160.1
AT1G28300	Q1PFR7	171	272	DNABD	AT1G28300.1
AT1G28360	Q94ID6	11	68	DNABD	AT1G28360.1
AT1G28420	F4HY56	39	98	DNABD	AT1G28420.1
AT1G28470	F4HY61	187	242	DNABD	AT1G28470.1
AT1G28470	F4HY61	77	236	PRU00353	AT1G28470.1
AT1G29160	P68350	62	116	PRU00071	AT1G29160.1
AT1G29280	Q9LP56	68	134	DNABD	AT1G29280.1
AT1G29860	Q93WV4	130	195	DNABD	AT1G29860.1
AT1G29950	Q9ASX9	186	235	PRU00981	AT1G29950.2
AT1G30330	Q9ZTX8	129	231	DNABD	AT1G30330.3
AT1G30490	O04292	18	81	DNABD	AT1G30490.1
AT1G30500	Q84JP1	133	158	DNABD	AT1G30500.2
AT1G30650	Q9SA80	211	277	DNABD	AT1G30650.1
AT1G30670	Q9SA82	134	183	PRU00981	AT1G30670.1
AT1G30810	F4I6G4	59	100	PRU00537	AT1G30810.1
AT1G31140	Q9SA07	1	61	PRU00251	AT1G31140.2
AT1G31630	Q9C6V3	1	60	PRU00251	AT1G31630.1
AT1G31640	Q9C6V4	1	60	PRU00251	AT1G31640.1
AT1G32150	Q84LG2	295	358	PRU00978	AT1G32150.1
AT1G32240	Q9C616	241	266	DNABD	AT1G32240.1
AT1G32330	Q9LQM7	35	129	DNABD	AT1G32330.1
AT1G32640	Q39204	448	497	PRU00981	AT1G32640.1
AT1G32770	Q9LPI7	116	183	DNABD	AT1G32770.1
AT1G32770	Q9LPI7	16	177	PRU00353	AT1G32770.1
AT1G33060	B5X570	24	174	PRU00353	AT1G33060.2
AT1G33060	B5X570	123	180	DNABD	AT1G33060.2
AT1G33280	Q9C878	108	162	DNABD	AT1G33280.1
AT1G33280	Q9C878	8	156	PRU00353	AT1G33280.1
AT1G33760	Q9LQ28	19	76	DNABD	AT1G33760.1
AT1G34190	Q9XIC5	16	166	PRU00353	AT1G34190.1
AT1G34190	Q9XIC5	115	172	DNABD	AT1G34190.1
AT1G34310	Q9XID4	126	228	DNABD	AT1G34310.1
AT1G34390	Q9C8N7	124	226	DNABD	AT1G34390.1
AT1G34410	Q9C8N9	126	228	DNABD	AT1G34410.1
AT1G34650	Q9S9Z0	16	75	DNABD	AT1G34650.1
AT1G35460	Q9C8P8	187	237	PRU00981	AT1G35460.1
AT1G35520	Q9LQE3	126	228	DNABD	AT1G35520.1
AT1G35540	Q9LQE8	126	228	DNABD	AT1G35540.1
AT1G36060	Q9SKW5	142	199	DNABD	AT1G36060.1
AT1G42990	Q9C7S0	140	203	PRU00978	AT1G42990.1
AT1G43160	Q7G1L2	60	117	DNABD	AT1G43160.1
AT1G43700	Q9MA75	194	257	PRU00978	AT1G43700.1
AT1G43950	Q9LP07	126	222	DNABD	AT1G43950.1
AT1G44830	Q9LPE8	34	92	DNABD	AT1G44830.1
AT1G46264	Q9C635	32	126	DNABD	AT1G46264.1
AT1G46408	Q9C633	3	63	PRU00251	AT1G46408.1
AT1G46480	Q6X7J9	86	150	DNABD	AT1G46480.1
AT1G46768	Q8LC30	30	87	DNABD	AT1G46768.1
AT1G47655	Q9SX97	29	83	PRU00071	AT1G47655.1
AT1G49120	Q9M9B2	86	143	DNABD	AT1G49120.1
AT1G49480	Q9XIB5	129	223	DNABD	AT1G49480.2
AT1G49560	Q9FX84	189	249	PRU00625	AT1G49560.1
AT1G49560	Q9FX84	220	245	DNABD	AT1G49560.1
AT1G49770	Q9FXA3	69	119	PRU00981	AT1G49770.1
AT1G50640	O80339	27	84	DNABD	AT1G50640.1
AT1G50680	Q9C6P5	157	271	DNABD	AT1G50680.1
AT1G50680	Q9C6P5	27	84	DNABD	AT1G50680.1
AT1G51120	Q9C688	178	297	DNABD	AT1G51120.1
AT1G51120	Q9C688	46	103	DNABD	AT1G51120.1
AT1G51140	Q9C690	310	360	PRU00981	AT1G51140.1
AT1G51190	Q5YGP7	292	350	DNABD	AT1G51190.1
AT1G51190	Q5YGP7	190	256	DNABD	AT1G51190.1
AT1G51700	O82155	33	87	PRU00071	AT1G51700.1
AT1G52880	Q9ZNU2	17	177	PRU00353	AT1G52880.1
AT1G52880	Q9ZNU2	118	183	DNABD	AT1G52880.1
AT1G52890	Q9C932	14	162	PRU00353	AT1G52890.1
AT1G53170	Q9MAI5	30	87	DNABD	AT1G53170.1
AT1G53910	Q9SSA8	124	181	DNABD	AT1G53910.1
AT1G54160	Q9SYH4	211	236	DNABD	AT1G54160.1
AT1G55600	Q9LG05	301	366	DNABD	AT1G55600.1
AT1G55650	Q9LG02	215	282	DNABD	AT1G55650.1
AT1G55650	Q9LG02	34	125	PRU00355	AT1G55650.1
AT1G56010	Q84TE6	19	171	PRU00353	AT1G56010.2
AT1G59530	Q9LQ65	48	97	PRU00978	AT1G59530.1
AT1G59640	Q0JXE7	142	192	PRU00981	AT1G59640.2
AT1G59750	Q8L7G0	124	226	DNABD	AT1G59750.1
AT1G61110	Q8GY42	16	177	PRU00353	AT1G61110.1
AT1G61110	Q8GY42	114	183	DNABD	AT1G61110.1
AT1G61660	Q94JL3	270	319	PRU00981	AT1G61660.7
AT1G62300	Q9C519	306	372	DNABD	AT1G62300.1
AT1G62360	Q38874	283	346	DNABD	AT1G62360.1
AT1G62700	F4HYV5	7	156	PRU00353	AT1G62700.1
AT1G62700	F4HYV5	107	162	DNABD	AT1G62700.1
AT1G62975	Q9LQ08	73	125	PRU00981	AT1G62975.1
AT1G62990	Q9FPQ8	215	278	DNABD	AT1G62990.1
AT1G63030	Q9SGJ6	29	86	DNABD	AT1G63030.2
AT1G63650	Q9CAD0	401	450	PRU00981	AT1G63650.1
AT1G64000	Q8VWQ4	108	173	DNABD	AT1G64000.1
AT1G64380	Q9C7W2	135	192	DNABD	AT1G64380.1
AT1G64530	Q8RWY4	539	624	PRU00852	AT1G64530.1
AT1G64620	Q84JQ8	49	103	PRU00071	AT1G64620.1
AT1G64625	Q7XJU0	354	403	PRU00981	AT1G64625.1
AT1G65300	Q7XJK8	1	60	PRU00251	AT1G65300.1
AT1G65330	O80805	1	60	PRU00251	AT1G65330.1
AT1G65360	O80807	6	66	PRU00251	AT1G65360.1
AT1G66470	Q9C707	201	250	PRU00981	AT1G66470.1
AT1G66550	Q93WV7	102	170	DNABD	AT1G66550.1
AT1G66560	Q9C557	97	165	DNABD	AT1G66560.1
AT1G66600	Q9C6H5	97	165	DNABD	AT1G66600.1
AT1G67710	Q9FXD6	195	246	DNABD	AT1G67710.1
AT1G67970	Q9S7U5	17	112	DNABD	AT1G67970.1
AT1G68150	Q9C9F0	229	295	DNABD	AT1G68150.1
AT1G68240	Q5XVH0	67	117	PRU00981	AT1G68240.1
AT1G68550	Q9CA27	112	170	DNABD	AT1G68550.2
AT1G68640	Q9SX27	164	227	PRU00978	AT1G68640.1
AT1G68640	Q9SX27	233	449	PRU01147	AT1G68640.1
AT1G68670	Q8VZS3	212	272	PRU00625	AT1G68670.1
AT1G68670	Q8VZS3	243	268	DNABD	AT1G68670.1
AT1G68810	Q9S7Y1	173	222	PRU00981	AT1G68810.1
AT1G68840	P82280	188	291	DNABD	AT1G68840.1
AT1G68840	P82280	64	119	DNABD	AT1G68840.1
AT1G68880	Q9CA46	45	108	PRU00978	AT1G68880.1
AT1G68920	Q9CAA9	309	359	PRU00981	AT1G68920.1
AT1G69010	Q9CAA4	45	95	PRU00981	AT1G69010.1
AT1G69120	P35631	1	61	PRU00251	AT1G69120.1
AT1G69310	Q9C983	141	206	DNABD	AT1G69310.2
AT1G69490	O49255	9	161	PRU00353	AT1G69490.1
AT1G69490	O49255	106	167	DNABD	AT1G69490.1
AT1G69570	Q9SEZ3	132	186	PRU00071	AT1G69570.1
AT1G69600	Q9SEZ1	156	213	DNABD	AT1G69600.1
AT1G69780	Q8LC03	82	141	DNABD	AT1G69780.1
AT1G69810	Q9CAR4	197	264	DNABD	AT1G69810.1
AT1G70920	Q8GXM7	66	125	DNABD	AT1G70920.1
AT1G71130	Q9C995	78	140	DNABD	AT1G71130.1
AT1G71450	Q9C9I2	23	80	DNABD	AT1G71450.1
AT1G71520	Q9C9I8	13	74	DNABD	AT1G71520.1
AT1G71692	Q38841	3	57	PRU00251	AT1G71692.1
AT1G71930	Q9C8W9	9	158	PRU00353	AT1G71930.2
AT1G71930	Q9C8W9	109	164	DNABD	AT1G71930.2
AT1G72210	Q9C7T4	122	173	PRU00981	AT1G72210.1
AT1G72360	Q8H0T5	24	81	DNABD	AT1G72360.2
AT1G72570	Q1PFE1	325	383	DNABD	AT1G72570.1
AT1G72570	Q1PFE1	223	289	DNABD	AT1G72570.1
AT1G73360	Q9FX31	32	91	DNABD	AT1G73360.1
AT1G73730	O23116	NA	NA	DNABD	AT1G73730.1
AT1G73830	Q8GWK7	153	203	PRU00981	AT1G73830.1
AT1G74480	Q9CA66	121	203	PRU00852	AT1G74480.1
AT1G74500	Q9CA64	6	61	PRU00981	AT1G74500.1
AT1G74930	Q9S7L5	20	77	DNABD	AT1G74930.1
AT1G75240	Q9FRL5	240	303	DNABD	AT1G75240.1
AT1G75390	C0Z2L5	39	102	PRU00978	AT1G75390.1
AT1G75410	Q9FWS9	346	408	DNABD	AT1G75410.2
AT1G75430	Q1PFD1	202	264	DNABD	AT1G75430.1
AT1G75490	Q9LQZ2	41	98	DNABD	AT1G75490.1
AT1G75520	Q9LQZ5	125	152	DNABD	AT1G75520.1
AT1G76110	Q9SGS2	38	129	PRU00355	AT1G76110.1
AT1G76110	Q9SGS2	255	322	DNABD	AT1G76110.1
AT1G76350	Q9SFW8	536	617	PRU00852	AT1G76350.1
AT1G76420	Q9S851	121	177	DNABD	AT1G76420.1
AT1G76420	Q9S851	22	171	PRU00353	AT1G76420.1
AT1G77200	O80654	42	99	DNABD	AT1G77200.1
AT1G77450	Q9CAR0	106	166	DNABD	AT1G77450.1
AT1G77450	Q9CAR0	10	160	PRU00353	AT1G77450.1
AT1G77640	Q9CAP4	42	99	DNABD	AT1G77640.1
AT1G77920	Q93ZE2	152	363	PRU01147	AT1G77920.1
AT1G77920	Q93ZE2	91	151	PRU00978	AT1G77920.1
AT1G77980	Q1PFC2	1	61	PRU00251	AT1G77980.1
AT1G78080	Q8H1E4	151	208	DNABD	AT1G78080.1
AT1G79430	Q9SAK5	62	87	DNABD	AT1G79430.2
AT1G79430	Q9SAK5	31	91	PRU00625	AT1G79430.2
AT1G79580	Q9MA17	118	172	DNABD	AT1G79580.4
AT1G79580	Q9MA17	17	166	PRU00353	AT1G79580.4
AT1G80580	Q9M8M5	115	172	DNABD	AT1G80580.1
AT1G80590	Q9M8M6	79	147	DNABD	AT1G80590.1
AT1G80840	Q9SAH7	140	206	DNABD	AT1G80840.1
AT2G01060	Q9SJW0	43	68	DNABD	AT2G01060.1
AT2G01060	Q9SJW0	12	72	PRU00625	AT2G01060.1
AT2G01430	Q8S9N6	136	195	DNABD	AT2G01430.1
AT2G01500	Q9ZVF5	57	121	DNABD	AT2G01500.1
AT2G02450	Q9ZVP8	149	204	DNABD	AT2G02450.2
AT2G02450	Q9ZVP8	51	198	PRU00353	AT2G02450.2
AT2G02540	O64722	222	285	DNABD	AT2G02540.2
AT2G03060	Q1PFA4	1	53	PRU00251	AT2G03060.2
AT2G03340	Q9ZQ70	409	474	DNABD	AT2G03340.1
AT2G03340	Q9ZQ70	244	308	DNABD	AT2G03340.1
AT2G03500	Q9ZQ85	230	290	PRU00625	AT2G03500.1
AT2G03500	Q9ZQ85	261	286	DNABD	AT2G03500.1
AT2G03710	P29383	3	57	PRU00251	AT2G03710.1
AT2G04880	Q9SI37	105	169	DNABD	AT2G04880.1
AT2G04880	Q9SI37	301	366	DNABD	AT2G04880.1
AT2G13570	Q9SIT9	41	47	DNABD	AT2G13570.1
AT2G16400	Q9SIW1	285	347	DNABD	AT2G16400.1
AT2G16770	Q8GTS2	74	121	PRU00978	AT2G16770.1
AT2G16910	Q9ZVX2	310	359	PRU00981	AT2G16910.1
AT2G17150	Q8H111	595	676	PRU00852	AT2G17150.1
AT2G17950	Q9SB92	34	99	DNABD	AT2G17950.1
AT2G18060	Q9SL41	9	158	PRU00353	AT2G18060.1
AT2G18060	Q9SL41	109	164	DNABD	AT2G18060.1
AT2G18120	Q9SI19	72	99	DNABD	AT2G18120.1
AT2G18160	Q9SI15	29	92	PRU00978	AT2G18160.1
AT2G18350	Q9ZPW7	198	261	DNABD	AT2G18350.1
AT2G18550	Q9ZU70	58	117	DNABD	AT2G18550.1
AT2G20180	Q8GZM7	284	333	PRU00981	AT2G20180.2
AT2G20350	Q9SK67	86	147	DNABD	AT2G20350.1
AT2G20880	Q9SKT1	186	243	DNABD	AT2G20880.1
AT2G21900	Q9SJ09	103	168	DNABD	AT2G21900.1
AT2G22200	Q9SIE4	70	127	DNABD	AT2G22200.1
AT2G22430	P46668	59	118	DNABD	AT2G22430.1
AT2G22540	Q9FVC1	3	57	PRU00251	AT2G22540.1
AT2G22630	Q38840	3	57	PRU00251	AT2G22630.2
AT2G22760	Q1PF16	115	164	PRU00981	AT2G22760.1
AT2G22770	Q8S3F1	128	177	PRU00981	AT2G22770.1
AT2G22800	P46603	110	169	DNABD	AT2G22800.1
AT2G23320	O22176	234	300	DNABD	AT2G23320.1
AT2G23340	O22174	27	84	DNABD	AT2G23340.1
AT2G24260	Q9ZUG9	144	193	PRU00981	AT2G24260.1
AT2G24570	Q9SJA8	237	303	DNABD	AT2G24570.1
AT2G24650	P0CAP5	305	398	DNABD	AT2G24650.1
AT2G24650	P0CAP5	643	738	DNABD	AT2G24650.1
AT2G24650	P0CAP5	940	1035	DNABD	AT2G24650.1
AT2G24650	P0CAP5	157	253	DNABD	AT2G24650.1
AT2G24650	P0CAP5	7	96	DNABD	AT2G24650.1
AT2G24650	P0CAP5	474	570	DNABD	AT2G24650.1
AT2G24650	P0CAP5	815	910	DNABD	AT2G24650.1
AT2G24700	P0DH85	11	103	DNABD	AT2G24700.1
AT2G24700	P0DH85	460	554	DNABD	AT2G24700.1
AT2G24700	P0DH85	276	372	DNABD	AT2G24700.1
AT2G24700	P0DH85	150	247	DNABD	AT2G24700.1
AT2G24840	Q4PSU4	62	122	PRU00251	AT2G24840.1
AT2G25000	Q9SK33	140	206	DNABD	AT2G25000.1
AT2G25180	P62598	197	247	DNABD	AT2G25180.1
AT2G25820	Q52QU1	25	82	DNABD	AT2G25820.1
AT2G26150	O80982	42	136	DNABD	AT2G26150.1
AT2G27070	Q9ZVD3	227	277	DNABD	AT2G27070.1
AT2G27230	Q9XIN0	455	504	PRU00981	AT2G27230.2
AT2G27300	Q9XIN7	14	156	PRU00353	AT2G27300.1
AT2G27300	Q9XIN7	112	162	DNABD	AT2G27300.1
AT2G27990	Q9SJJ3	424	486	DNABD	AT2G27990.1
AT2G28160	Q0V7X4	127	176	PRU00981	AT2G28160.1
AT2G28350	Q9SKN5	115	217	DNABD	AT2G28350.1
AT2G28510	Q8LE43	48	102	PRU00071	AT2G28510.1
AT2G28610	Q9SIB4	4	68	DNABD	AT2G28610.1
AT2G28810	Q9ZV33	94	148	PRU00071	AT2G28810.1
AT2G30250	O22921	322	387	DNABD	AT2G30250.1
AT2G30250	O22921	160	224	DNABD	AT2G30250.1
AT2G30470	Q8W4L5	295	396	DNABD	AT2G30470.1
AT2G30590	O04336	307	373	DNABD	AT2G30590.1
AT2G31210	Q8GX46	210	259	PRU00981	AT2G31210.1
AT2G31215	F4IQQ9	19	68	PRU00981	AT2G31215.1
AT2G31220	Q84TK1	243	292	PRU00981	AT2G31220.2
AT2G31230	Q8VYM0	85	143	DNABD	AT2G31230.1
AT2G31370	Q04088	201	264	PRU00978	AT2G31370.6
AT2G31730	Q7XJU1	29	78	PRU00981	AT2G31730.1
AT2G32370	Q9ZV65	68	127	DNABD	AT2G32370.1
AT2G33480	O22798	15	160	PRU00353	AT2G33480.1
AT2G33480	O22798	109	166	DNABD	AT2G33480.1
AT2G33860	O23661	159	261	DNABD	AT2G33860.1
AT2G34140	O22967	58	112	PRU00071	AT2G34140.1
AT2G34440	O64703	1	61	PRU00251	AT2G34440.1
AT2G34710	O04291	22	85	DNABD	AT2G34710.1
AT2G34720	Q8VY64	131	156	DNABD	AT2G34720.1
AT2G34820	Q84RD0	163	212	PRU00981	AT2G34820.1
AT2G34880	O64752	61	102	PRU00537	AT2G34880.1
AT2G35530	Q501B2	305	368	PRU00978	AT2G35530.1
AT2G35700	Q9ZQP3	44	101	DNABD	AT2G35700.1
AT2G35940	Q9SJ56	385	447	DNABD	AT2G35940.3
AT2G36080	Q8GYJ2	38	144	DNABD	AT2G36080.1
AT2G36450	Q9SJR0	14	72	DNABD	AT2G36450.1
AT2G36610	Q4PSR7	76	135	DNABD	AT2G36610.1
AT2G37060	Q8VYK4	35	41	DNABD	AT2G37060.2
AT2G37260	Q9ZUU0	343	408	DNABD	AT2G37260.1
AT2G37260	Q9ZUU0	159	223	DNABD	AT2G37260.1
AT2G37590	O80928	89	143	PRU00071	AT2G37590.1
AT2G38340	O80917	69	134	DNABD	AT2G38340.1
AT2G38470	Q8S8P5	356	421	DNABD	AT2G38470.1
AT2G38470	Q8S8P5	178	242	DNABD	AT2G38470.1
AT2G38950	Q8L7T6	108	149	PRU00537	AT2G38950.1
AT2G39250	Q6PV67	108	164	DNABD	AT2G39250.1
AT2G40200	Q9XEF0	62	111	PRU00981	AT2G40200.1
AT2G40220	A0MES8	54	111	DNABD	AT2G40220.1
AT2G40620	O22873	148	211	PRU00978	AT2G40620.1
AT2G40750	Q93WU8	146	214	DNABD	AT2G40750.1
AT2G40950	O22208	228	288	PRU00978	AT2G40950.1
AT2G40970	O22210	102	161	DNABD	AT2G40970.1
AT2G41130	O80674	66	115	PRU00981	AT2G41130.1
AT2G41240	Q9ZVB5	61	113	PRU00981	AT2G41240.1
AT2G41690	O22230	38	132	DNABD	AT2G41690.1
AT2G42300	Q8VZ02	191	241	PRU00981	AT2G42300.1
AT2G42380	F4IN23	186	238	PRU00978	AT2G42380.2
AT2G43000	Q9SK55	115	173	DNABD	AT2G43000.1
AT2G43000	Q9SK55	18	167	PRU00353	AT2G43000.1
AT2G43060	Q9SKX1	90	139	PRU00981	AT2G43060.1
AT2G44745	Q93WY4	139	204	DNABD	AT2G44745.1
AT2G44840	Q8L9K1	91	149	DNABD	AT2G44840.1
AT2G44910	P92953	160	219	DNABD	AT2G44910.1
AT2G44940	Q8LBQ7	99	156	DNABD	AT2G44940.1
AT2G45650	P29386	3	57	PRU00251	AT2G45650.1
AT2G45660	O64645	3	57	PRU00251	AT2G45660.1
AT2G46130	Q8GY11	24	89	DNABD	AT2G46130.1
AT2G46270	P42776	259	322	PRU00978	AT2G46270.1
AT2G46310	O82339	98	155	DNABD	AT2G46310.1
AT2G46400	Q9SKD9	98	166	DNABD	AT2G46400.1
AT2G46510	Q9ZPY8	391	440	PRU00981	AT2G46510.1
AT2G46530	Q9ZPY6	145	247	DNABD	AT2G46530.3
AT2G46590	Q9ZPY0	80	134	PRU00071	AT2G46590.2
AT2G46680	P46897	29	88	DNABD	AT2G46680.1
AT2G46770	Q84WP6	16	180	PRU00353	AT2G46770.1
AT2G46770	Q84WP6	116	186	DNABD	AT2G46770.1
AT2G46810	O81037	190	241	PRU00981	AT2G46810.1
AT2G46870	O82799	35	141	DNABD	AT2G46870.1
AT2G46970	Q8L5W8	229	278	PRU00981	AT2G46970.1
AT2G47260	O22900	168	233	DNABD	AT2G47260.1
AT2G47270	O22901	32	82	PRU00981	AT2G47270.1
AT2G47520	O22259	49	106	DNABD	AT2G47520.1
AT2G47810	O82248	56	62	DNABD	AT2G47810.1
AT3G01220	Q8LAT0	84	143	DNABD	AT3G01220.1
AT3G01470	Q02283	65	124	DNABD	AT3G01470.1
AT3G01970	Q9S763	59	124	DNABD	AT3G01970.1
AT3G02310	P29384	3	57	PRU00251	AT3G02310.1
AT3G02990	Q9SCW5	21	115	DNABD	AT3G02990.1
AT3G03200	A4VCM0	105	163	DNABD	AT3G03200.1
AT3G03200	A4VCM0	6	157	PRU00353	AT3G03200.1
AT3G03260	Q9M9P4	23	82	DNABD	AT3G03260.1
AT3G04030	Q9SQQ9	42	102	PRU00625	AT3G04030.3
AT3G04030	Q9SQQ9	73	98	DNABD	AT3G04030.3
AT3G04060	Q9SQQ6	20	171	PRU00353	AT3G04060.1
AT3G04060	Q9SQQ6	118	177	DNABD	AT3G04060.1
AT3G04070	Q84TD6	10	186	PRU00353	AT3G04070.1
AT3G04070	Q84TD6	112	192	DNABD	AT3G04070.1
AT3G04450	F4J3P7	266	291	DNABD	AT3G04450.1
AT3G04450	F4J3P7	235	295	PRU00625	AT3G04450.1
AT3G04670	Q9SR07	256	322	DNABD	AT3G04670.1
AT3G05800	Q9M9L6	135	184	PRU00981	AT3G05800.1
AT3G06120	Q9M8K6	1	49	PRU00981	AT3G06120.1
AT3G06220	Q1PES7	8	101	DNABD	AT3G06220.1
AT3G06590	Q9C8Z9	148	197	PRU00981	AT3G06590.3
AT3G07340	Q9SRT2	264	314	PRU00981	AT3G07340.1
AT3G10490	Q9SQY0	126	184	DNABD	AT3G10490.2
AT3G10490	Q9SQY0	27	178	PRU00353	AT3G10490.2
AT3G10500	Q949N0	108	165	DNABD	AT3G10500.1
AT3G10500	Q949N0	9	159	PRU00353	AT3G10500.1
AT3G10800	Q9SG86	190	253	PRU00978	AT3G10800.1
AT3G11020	O82133	77	134	DNABD	AT3G11020.1
AT3G11260	Q8H1D2	20	84	DNABD	AT3G11260.1
AT3G12730	Q8VYI2	20	80	PRU00625	AT3G12730.1
AT3G12730	Q8VYI2	51	76	DNABD	AT3G12730.1
AT3G13040	Q949U2	269	294	DNABD	AT3G13040.1
AT3G13040	Q949U2	238	298	PRU00625	AT3G13040.1
AT3G13350	Q9LTT3	40	131	PRU00355	AT3G13350.1
AT3G13350	Q9LTT3	238	305	DNABD	AT3G13350.1
AT3G14020	Q9LVJ7	204	229	DNABD	AT3G14020.1
AT3G14230	Q9LUM4	127	184	DNABD	AT3G14230.1
AT3G15170	Q9FRV4	20	172	PRU00353	AT3G15170.1
AT3G15170	Q9FRV4	119	178	DNABD	AT3G15170.1
AT3G15210	O80340	24	81	DNABD	AT3G15210.1
AT3G15500	Q9LDY8	111	168	DNABD	AT3G15500.1
AT3G15500	Q9LDY8	14	162	PRU00353	AT3G15500.1
AT3G15510	Q9LD44	116	184	DNABD	AT3G15510.1
AT3G15510	Q9LD44	17	178	PRU00353	AT3G15510.1
AT3G16770	P42736	78	135	DNABD	AT3G16770.1
AT3G16857	Q940D0	239	289	DNABD	AT3G16857.2
AT3G17010	Q9LSP6	199	292	DNABD	AT3G17010.1
AT3G17010	Q9LSP6	21	116	DNABD	AT3G17010.1
AT3G17100	Q9LSN7	147	196	PRU00981	AT3G17100.1
AT3G17609	Q8W191	78	141	PRU00978	AT3G17609.2
AT3G18010	Q6X7K0	72	136	DNABD	AT3G18010.1
AT3G19500	Q9LT67	144	193	PRU00981	AT3G19500.1
AT3G19510	Q04996	614	673	DNABD	AT3G19510.2
AT3G19860	Q9LT23	58	108	PRU00981	AT3G19860.2
AT3G20310	Q9LDE4	26	83	DNABD	AT3G20310.1
AT3G20640	Q8GXT3	334	383	PRU00981	AT3G20640.1
AT3G20840	Q5YGP8	283	341	DNABD	AT3G20840.1
AT3G20840	Q5YGP8	181	247	DNABD	AT3G20840.1
AT3G20910	Q945M9	199	224	DNABD	AT3G20910.1
AT3G21270	Q94AR6	29	83	PRU00071	AT3G21270.1
AT3G21330	Q8S3D2	275	324	PRU00981	AT3G21330.1
AT3G22100	Q9LRJ4	130	179	PRU00981	AT3G22100.1
AT3G22830	Q9LUH8	59	153	DNABD	AT3G22830.1
AT3G23210	Q9LTC7	162	213	PRU00981	AT3G23210.1
AT3G23220	Q9LTC6	13	71	DNABD	AT3G23220.1
AT3G23230	Q9LTC5	19	77	DNABD	AT3G23230.1
AT3G23240	Q8LDC8	81	139	DNABD	AT3G23240.1
AT3G23690	Q9LK48	197	247	PRU00981	AT3G23690.1
AT3G24140	Q56YJ8	194	245	PRU00981	AT3G24140.1
AT3G24520	Q9LV52	15	109	DNABD	AT3G24520.1
AT3G24650	Q01593	572	674	DNABD	AT3G24650.1
AT3G25710	Q9LS08	131	180	PRU00981	AT3G25710.1
AT3G25730	Q9LS06	61	116	DNABD	AT3G25730.1
AT3G25730	Q9LS06	183	289	DNABD	AT3G25730.1
AT3G25790	Q9LS00	193	253	PRU00625	AT3G25790.1
AT3G25790	Q9LS00	224	249	DNABD	AT3G25790.1
AT3G25890	Q9LUA2	130	187	DNABD	AT3G25890.2
AT3G26744	Q9LSE2	303	352	PRU00981	AT3G26744.1
AT3G26790	Q9LW31	92	194	DNABD	AT3G26790.1
AT3G28920	Q9LHF0	192	255	DNABD	AT3G28920.1
AT3G29035	Q9LJW3	121	180	DNABD	AT3G29035.1
AT3G29035	Q9LJW3	24	174	PRU00353	AT3G29035.1
AT3G43240	Q6NQ79	566	670	PRU00355	AT3G43240.1
AT3G44290	Q9LXL9	14	156	PRU00353	AT3G44290.1
AT3G44290	Q9LXL9	112	162	DNABD	AT3G44290.1
AT3G44460	Q8RYD6	247	310	PRU00978	AT3G44460.1
AT3G45610	Q9M1E6	40	94	PRU00071	AT3G45610.1
AT3G46770	Q9STF1	11	115	DNABD	AT3G46770.1
AT3G47500	Q8LFV3	110	164	PRU00071	AT3G47500.1
AT3G47640	Q9SN74	27	77	PRU00981	AT3G47640.1
AT3G47710	F4JCN9	5	60	PRU00981	AT3G47710.1
AT3G48430	Q9STM3	20	61	PRU00537	AT3G48430.1
AT3G49530	Q9SCK6	13	164	PRU00353	AT3G49530.1
AT3G49530	Q9SCK6	113	170	DNABD	AT3G49530.1
AT3G50260	Q9SNE1	20	77	DNABD	AT3G50260.1
AT3G50330	Q9SND4	125	174	PRU00981	AT3G50330.1
AT3G50410	Q39088	30	84	PRU00071	AT3G50410.1
AT3G50890	Q9SVL0	181	244	DNABD	AT3G50890.1
AT3G51060	Q9SD40	144	171	DNABD	AT3G51060.1
AT3G51910	Q9SV12	27	121	DNABD	AT3G51910.1
AT3G53310	Q8LAV5	9	102	DNABD	AT3G53310.1
AT3G53340	Q67XJ2	34	40	DNABD	AT3G53340.5
AT3G54340	P35632	3	57	PRU00251	AT3G54340.1
AT3G54430	Q9M2U4	41	68	DNABD	AT3G54430.1
AT3G54620	Q9M1G6	229	292	PRU00978	AT3G54620.1
AT3G54990	Q6PV68	122	178	DNABD	AT3G54990.1
AT3G56400	Q9LY00	114	182	DNABD	AT3G56400.1
AT3G56660	Q9LXX4	172	235	PRU00978	AT3G56660.1
AT3G56770	Q9LET0	44	93	PRU00981	AT3G56770.1
AT3G56850	Q9LES3	225	288	PRU00978	AT3G56850.1
AT3G56970	Q9M1K1	71	123	PRU00981	AT3G56970.1
AT3G56980	Q9M1K0	76	128	PRU00981	AT3G56980.1
AT3G57230	A2RVQ5	1	61	PRU00251	AT3G57230.1
AT3G57390	Q9M2K8	1	61	PRU00251	AT3G57390.1
AT3G57600	Q9SVX5	27	84	DNABD	AT3G57600.1
AT3G57800	Q3EAI1	210	307	PRU00981	AT3G57800.1
AT3G58120	Q9M2K4	202	254	PRU00978	AT3G58120.1
AT3G59060	Q84LH8	256	305	PRU00981	AT3G59060.2
AT3G59580	Q9M1B0	517	603	PRU00852	AT3G59580.2
AT3G60390	P46602	159	218	DNABD	AT3G60390.1
AT3G60460	A0A178VEK7	36	60	DNABD	AT3G60460.1
AT3G60460	A0A178VEK7	89	112	DNABD	AT3G60460.1
AT3G60460	A0A178VEK7	8	64	PRU00625	AT3G60460.1
AT3G60460	A0A178VEK7	65	116	PRU00625	AT3G60460.1
AT3G60490	Q9M210	70	127	DNABD	AT3G60490.1
AT3G61120	Q38837	3	57	PRU00251	AT3G61120.1
AT3G61150	Q9M2E8	110	169	DNABD	AT3G61150.1
AT3G61630	Q9M374	104	161	DNABD	AT3G61630.1
AT3G61830	Q9C5W9	128	230	DNABD	AT3G61830.1
AT3G61890	Q9M276	27	86	DNABD	AT3G61890.1
AT3G61910	Q9M274	11	175	PRU00353	AT3G61910.1
AT3G61910	Q9M274	111	181	DNABD	AT3G61910.1
AT3G61950	Q700E4	175	226	PRU00981	AT3G61950.1
AT3G61970	Q9M268	23	129	DNABD	AT3G61970.1
AT3G62090	Q8L5W7	188	237	PRU00981	AT3G62090.2
AT3G62340	Q93WV6	112	177	DNABD	AT3G62340.1
AT3G62420	Q9LZP8	23	86	PRU00978	AT3G62420.1
AT3G62670	Q9LZJ8	213	268	DNABD	AT3G62670.1
AT3G63350	Q9M1V5	26	120	DNABD	AT3G63350.1
AT4G00050	Q8GZ38	213	262	PRU00981	AT4G00050.1
AT4G00120	O81313	118	167	PRU00981	AT4G00120.1
AT4G00730	Q0WV12	134	193	DNABD	AT4G00730.1
AT4G00870	O23090	245	294	PRU00981	AT4G00870.1
AT4G00940	Q9M161	68	122	PRU00071	AT4G00940.2
AT4G01120	P42775	249	312	PRU00978	AT4G01120.1
AT4G01250	O04609	122	188	DNABD	AT4G01250.1
AT4G01460	Q9M128	112	163	PRU00981	AT4G01460.2
AT4G01500	O82595	36	145	DNABD	AT4G01500.1
AT4G01720	Q9ZSI7	233	299	DNABD	AT4G01720.1
AT4G02560	Q38796	63	123	DNABD	AT4G02560.1
AT4G02590	O22768	152	201	PRU00981	AT4G02590.1
AT4G04450	Q9XEC3	286	352	DNABD	AT4G04450.1
AT4G04890	Q93V99	62	121	DNABD	AT4G04890.1
AT4G06746	Q8W3M3	35	92	DNABD	AT4G06746.1
AT4G08150	P46639	300	363	DNABD	AT4G08150.1
AT4G09180	Q9M0R0	190	240	PRU00981	AT4G09180.1
AT4G09820	Q9FT81	359	408	PRU00981	AT4G09820.1
AT4G10350	Q9SV87	9	160	PRU00353	AT4G10350.1
AT4G10350	Q9SV87	109	166	DNABD	AT4G10350.1
AT4G11070	Q8H0Y8	135	203	DNABD	AT4G11070.1
AT4G11140	O82503	86	143	DNABD	AT4G11140.1
AT4G11660	Q9T0D3	57	151	DNABD	AT4G11660.1
AT4G11880	Q38838	3	57	PRU00251	AT4G11880.1
AT4G13620	Q9SVQ0	231	288	DNABD	AT4G13620.1
AT4G13980	Q94BZ5	21	115	DNABD	AT4G13980.1
AT4G14410	Q8L467	130	181	PRU00981	AT4G14410.1
AT4G14540	O23310	26	32	DNABD	AT4G14540.1
AT4G16430	O23487	316	365	PRU00981	AT4G16430.1
AT4G16750	Q9SUK8	39	96	DNABD	AT4G16750.1
AT4G16780	Q05466	126	185	DNABD	AT4G16780.1
AT4G17460	P46600	132	191	DNABD	AT4G17460.1
AT4G17490	Q8VZ91	136	194	DNABD	AT4G17490.1
AT4G17500	O80337	147	205	DNABD	AT4G17500.1
AT4G17695	Q941I2	192	217	DNABD	AT4G17695.1
AT4G17710	Q8L7H4	88	147	DNABD	AT4G17710.1
AT4G17750	P41151	50	144	DNABD	AT4G17750.1
AT4G17880	O49687	412	461	PRU00981	AT4G17880.1
AT4G18020	Q6LA43	298	348	DNABD	AT4G18020.1
AT4G18170	Q8VWJ2	166	231	DNABD	AT4G18170.1
AT4G18450	O49515	109	168	DNABD	AT4G18450.1
AT4G18880	O49403	13	107	DNABD	AT4G18880.1
AT4G20400	Q8GUI6	56	97	PRU00537	AT4G20400.1
AT4G20970	F4JIJ7	11	63	PRU00981	AT4G20970.1
AT4G21030	Q9SUB1	21	75	PRU00071	AT4G21030.1
AT4G21040	Q9SUB0	25	79	PRU00071	AT4G21040.1
AT4G21050	Q9SUA9	24	78	PRU00071	AT4G21050.1
AT4G21080	O49550	25	79	PRU00071	AT4G21080.1
AT4G21330	O81900	28	77	PRU00981	AT4G21330.1
AT4G21340	Q8VZ22	180	229	PRU00981	AT4G21340.1
AT4G21750	Q8RWU4	62	121	DNABD	AT4G21750.3
AT4G22070	Q93WT0	291	357	DNABD	AT4G22070.1
AT4G22950	O82743	1	61	PRU00251	AT4G22950.1
AT4G23750	Q9SUQ2	121	178	DNABD	AT4G23750.1
AT4G23810	Q9SUP6	152	220	DNABD	AT4G23810.1
AT4G24020	Q84TH9	578	659	PRU00852	AT4G24020.1
AT4G24060	Q8LAP8	53	107	PRU00071	AT4G24060.1
AT4G24240	Q9STX0	275	341	DNABD	AT4G24240.1
AT4G24540	O82794	1	61	PRU00251	AT4G24540.1
AT4G25410	Q9STJ6	42	94	PRU00981	AT4G25410.1
AT4G25470	Q9SYS6	50	107	DNABD	AT4G25470.1
AT4G25480	Q9M0L0	50	107	DNABD	AT4G25480.1
AT4G25490	P93835	47	104	DNABD	AT4G25490.1
AT4G25530	Q9FVI6	38	98	DNABD	AT4G25530.1
AT4G26440	O65590	366	431	DNABD	AT4G26440.1
AT4G26440	O65590	172	236	DNABD	AT4G26440.1
AT4G26640	Q93WV0	375	440	DNABD	AT4G26640.2
AT4G26640	Q93WV0	205	269	DNABD	AT4G26640.2
AT4G27950	Q9SUE3	117	174	DNABD	AT4G27950.1
AT4G28140	Q9M0J3	142	199	DNABD	AT4G28140.1
AT4G28500	O49459	59	219	PRU00353	AT4G28500.1
AT4G28500	O49459	170	225	DNABD	AT4G28500.1
AT4G28610	Q94CL7	253	278	DNABD	AT4G28610.1
AT4G28610	Q94CL7	222	282	PRU00625	AT4G28610.1
AT4G28790	Q9SVU6	277	326	PRU00981	AT4G28790.1
AT4G28811	Q8GT73	357	406	PRU00981	AT4G28811.1
AT4G28815	Q7XHI7	150	199	PRU00981	AT4G28815.1
AT4G29100	Q8S3D1	253	302	PRU00981	AT4G29100.1
AT4G29930	Q700E3	50	99	PRU00981	AT4G29930.3
AT4G29940	P48785	452	511	DNABD	AT4G29940.1
AT4G30080	Q93YR9	120	222	DNABD	AT4G30080.1
AT4G30935	P59583	162	226	DNABD	AT4G30935.1
AT4G30935	P59583	325	390	DNABD	AT4G30935.1
AT4G31060	Q6NLD5	26	83	DNABD	AT4G31060.1
AT4G31550	Q9SV15	240	306	DNABD	AT4G31550.1
AT4G31630	Q9SB79	307	403	DNABD	AT4G31630.1
AT4G31630	Q9SB79	11	103	DNABD	AT4G31630.1
AT4G31630	Q9SB79	169	265	DNABD	AT4G31630.1
AT4G31640	Q9SB80	11	103	DNABD	AT4G31640.1
AT4G31640	Q9SB80	151	246	DNABD	AT4G31640.1
AT4G31660	Q8H2D0	11	103	DNABD	AT4G31660.1
AT4G31660	Q8H2D0	170	251	DNABD	AT4G31660.1
AT4G31680	Q8H2D1	148	243	DNABD	AT4G31680.1
AT4G31680	Q8H2D1	249	346	DNABD	AT4G31680.1
AT4G31680	Q8H2D1	11	103	DNABD	AT4G31680.1
AT4G31800	Q9C5T4	170	236	DNABD	AT4G31800.1
AT4G31920	O49397	185	235	DNABD	AT4G31920.1
AT4G32010	Q5CCK4	286	387	DNABD	AT4G32010.1
AT4G32040	P48002	302	365	DNABD	AT4G32040.1
AT4G32800	Q9M080	18	75	DNABD	AT4G32800.1
AT4G32880	Q39123	12	75	DNABD	AT4G32880.1
AT4G32980	P48731	372	434	DNABD	AT4G32980.1
AT4G33880	Q84WK0	272	321	PRU00981	AT4G33880.1
AT4G34000	Q9M7Q3	372	435	PRU00978	AT4G34000.2
AT4G34410	Q9SZ06	135	192	DNABD	AT4G34410.1
AT4G34530	Q8GY61	178	228	PRU00981	AT4G34530.1
AT4G34590	O65683	25	88	PRU00978	AT4G34590.1
AT4G34610	O65685	314	376	DNABD	AT4G34610.3
AT4G35040	Q8VY76	89	155	PRU00978	AT4G35040.2
AT4G35270	Q7X9B9	635	716	PRU00852	AT4G35270.2
AT4G35550	O81788	95	159	DNABD	AT4G35550.1
AT4G35590	O81791	224	309	PRU00852	AT4G35590.1
AT4G35900	Q84JK2	214	277	PRU00978	AT4G35900.1
AT4G36260	O65517	94	121	DNABD	AT4G36260.1
AT4G36540	Q93VJ4	147	197	PRU00981	AT4G36540.1
AT4G36870	Q9SW80	498	560	DNABD	AT4G36870.2
AT4G36900	Q9SW63	29	86	DNABD	AT4G36900.1
AT4G36920	P47927	223	280	DNABD	AT4G36920.1
AT4G36920	P47927	131	187	DNABD	AT4G36920.1
AT4G36930	Q9FUA4	197	246	PRU00981	AT4G36930.1
AT4G36990	Q96320	12	106	DNABD	AT4G36990.1
AT4G37180	F4JRB0	214	274	PRU00625	AT4G37180.2
AT4G37180	F4JRB0	245	270	DNABD	AT4G37180.2
AT4G37750	Q38914	385	443	DNABD	AT4G37750.1
AT4G37750	Q38914	283	349	DNABD	AT4G37750.1
AT4G37790	P46604	123	182	DNABD	AT4G37790.1
AT4G37850	Q9T072	148	197	PRU00981	AT4G37850.1
AT4G37940	Q9SZJ6	3	57	PRU00251	AT4G37940.1
AT4G38000	Q84K52	41	95	PRU00071	AT4G38000.1
AT4G38340	Q9SVF1	482	566	PRU00852	AT4G38340.1
AT4G39410	Q9SVB7	217	282	DNABD	AT4G39410.1
AT4G39780	O65665	92	149	DNABD	AT4G39780.1
AT4G40060	Q940J1	56	115	DNABD	AT4G40060.1
AT5G01900	Q9LZV6	104	174	DNABD	AT5G01900.1
AT5G02030	Q9LZM8	348	410	DNABD	AT5G02030.1
AT5G02460	Q9LZ56	95	149	PRU00071	AT5G02460.1
AT5G03720	Q8GYY1	53	147	DNABD	AT5G03720.1
AT5G03790	Q9LZR0	74	133	DNABD	AT5G03790.1
AT5G04240	Q6BDA0	16	57	PRU00537	AT5G04240.1
AT5G04410	Q84K00	108	165	DNABD	AT5G04410.1
AT5G04410	Q84K00	9	159	PRU00353	AT5G04410.1
AT5G05410	O82132	78	135	DNABD	AT5G05410.1
AT5G05770	Q9FFK0	25	89	DNABD	AT5G05770.1
AT5G06510	Q8LFU0	164	189	DNABD	AT5G06510.2
AT5G06710	P46665	187	246	DNABD	AT5G06710.1
AT5G06839	E3VNM4	236	455	PRU01147	AT5G06839.3
AT5G06839	E3VNM4	159	203	PRU00978	AT5G06839.3
AT5G06950	P43273	44	107	PRU00978	AT5G06950.5
AT5G06950	P43273	111	327	PRU01147	AT5G06950.5
AT5G06960	Q39163	111	327	PRU01147	AT5G06960.1
AT5G06960	Q39163	44	107	PRU00978	AT5G06960.1
AT5G07100	Q9C5T3	228	293	DNABD	AT5G07100.1
AT5G07100	Q9C5T3	111	176	DNABD	AT5G07100.1
AT5G07310	Q9LY29	91	148	DNABD	AT5G07310.1
AT5G07580	Q9LY05	109	167	DNABD	AT5G07580.1
AT5G07680	Q9FLR3	114	173	DNABD	AT5G07680.1
AT5G07680	Q9FLR3	17	167	PRU00353	AT5G07680.1
AT5G08790	Q9C598	103	165	DNABD	AT5G08790.1
AT5G08790	Q9C598	7	159	PRU00353	AT5G08790.1
AT5G09330	Q9FY82	6	156	PRU00353	AT5G09330.5
AT5G09330	Q9FY82	105	162	DNABD	AT5G09330.5
AT5G09460	Q9FY69	263	312	PRU00981	AT5G09460.1
AT5G09750	Q9LXD8	125	174	PRU00981	AT5G09750.1
AT5G09780	Q9LXE1	216	308	DNABD	AT5G09780.1
AT5G09780	Q9LXE1	19	114	DNABD	AT5G09780.1
AT5G10030	Q39162	149	359	PRU01147	AT5G10030.3
AT5G10030	Q39162	78	141	PRU00978	AT5G10030.3
AT5G10140	Q9S7Q7	1	61	PRU00251	AT5G10140.1
AT5G10570	Q9LXA9	147	196	PRU00981	AT5G10570.1
AT5G11060	P48001	307	370	DNABD	AT5G11060.1
AT5G11190	Q9LFN7	6	63	DNABD	AT5G11190.1
AT5G11590	Q9LYD3	50	107	DNABD	AT5G11590.1
AT5G12840	Q9LXV5	205	230	DNABD	AT5G12840.3
AT5G13080	Q9FYA2	61	126	DNABD	AT5G13080.1
AT5G13180	Q9FY93	14	160	PRU00353	AT5G13180.1
AT5G13180	Q9FY93	110	166	DNABD	AT5G13180.1
AT5G13330	Q9LYU3	38	95	DNABD	AT5G13330.1
AT5G13910	Q9M644	19	76	DNABD	AT5G13910.1
AT5G15130	Q9LXG8	221	287	DNABD	AT5G15130.1
AT5G15150	Q00466	112	171	DNABD	AT5G15150.1
AT5G15160	Q9LXG5	5	60	PRU00981	AT5G15160.1
AT5G15210	Q9LXG0	179	242	DNABD	AT5G15210.1
AT5G16560	Q93WJ9	247	272	DNABD	AT5G16560.1
AT5G16820	O81821	25	119	DNABD	AT5G16820.2
AT5G17260	Q9FFI5	6	157	PRU00353	AT5G17260.1
AT5G17260	Q9FFI5	105	163	DNABD	AT5G17260.1
AT5G17320	Q9FFI0	26	85	DNABD	AT5G17320.1
AT5G17430	Q6PQQ4	210	276	DNABD	AT5G17430.1
AT5G17430	Q6PQQ4	312	370	DNABD	AT5G17430.1
AT5G17810	Q8GY25	17	81	DNABD	AT5G17810.2
AT5G18240	Q9FK47	42	102	PRU00625	AT5G18240.1
AT5G18240	Q9FK47	73	98	DNABD	AT5G18240.1
AT5G18270	Q9FK44	21	172	PRU00353	AT5G18270.1
AT5G18270	Q9FK44	119	178	DNABD	AT5G18270.1
AT5G18450	P61827	33	90	DNABD	AT5G18450.1
AT5G18560	Q6J9Q2	54	111	DNABD	AT5G18560.1
AT5G19790	Q6J9S1	21	78	DNABD	AT5G19790.1
AT5G20240	P48007	3	57	PRU00251	AT5G20240.1
AT5G21960	Q9C591	6	63	DNABD	AT5G21960.1
AT5G22290	Q94F58	21	164	PRU00353	AT5G22290.1
AT5G22290	Q94F58	119	170	DNABD	AT5G22290.1
AT5G22380	Q9FMR3	5	162	PRU00353	AT5G22380.1
AT5G22570	Q8GWF1	104	172	DNABD	AT5G22570.1
AT5G24110	Q9FL62	107	175	DNABD	AT5G24110.1
AT5G24590	Q9LKG8	13	164	PRU00353	AT5G24590.2
AT5G24590	Q9LKG8	113	170	DNABD	AT5G24590.2
AT5G24800	Q9FUD3	120	183	PRU00978	AT5G24800.1
AT5G25190	Q94AW5	7	64	DNABD	AT5G25190.1
AT5G25220	P48000	343	406	DNABD	AT5G25220.1
AT5G25390	Q3E958	6	63	DNABD	AT5G25390.2
AT5G25810	Q39127	35	92	DNABD	AT5G25810.1
AT5G26170	Q8VWQ5	107	172	DNABD	AT5G26170.1
AT5G26650	Q7XJK6	1	59	PRU00251	AT5G26650.1
AT5G27960	Q7XJK5	1	59	PRU00251	AT5G27960.1
AT5G28650	Q93WU6	256	322	DNABD	AT5G28650.1
AT5G28770	B9DGI8	151	214	PRU00978	AT5G28770.2
AT5G29000	Q8GUN5	259	284	DNABD	AT5G29000.2
AT5G29000	Q8GUN5	228	288	PRU00625	AT5G29000.2
AT5G33210	F4KH89	52	79	DNABD	AT5G33210.1
AT5G37020	Q9FGV1	126	228	DNABD	AT5G37020.1
AT5G37800	Q9FJ00	207	256	PRU00981	AT5G37800.1
AT5G38800	Q9FMC2	70	133	PRU00978	AT5G38800.1
AT5G38860	Q9FMB6	33	85	PRU00981	AT5G38860.1
AT5G39610	Q9FKA0	117	176	DNABD	AT5G39610.1
AT5G39610	Q9FKA0	20	170	PRU00353	AT5G39610.1
AT5G39660	Q93ZL5	138	192	PRU00071	AT5G39660.1
AT5G39760	Q9FIW9	200	263	DNABD	AT5G39760.1
AT5G39820	Q9FIW5	20	191	PRU00353	AT5G39820.1
AT5G39860	Q9FLE9	4	59	PRU00981	AT5G39860.1
AT5G41410	Q38897	391	453	DNABD	AT5G41410.1
AT5G41570	Q9FFS3	92	157	DNABD	AT5G41570.1
AT5G42630	Q9FJV5	133	158	DNABD	AT5G42630.1
AT5G42780	Q9FMY7	179	238	DNABD	AT5G42780.1
AT5G42910	Q9FMM7	293	356	PRU00978	AT5G42910.1
AT5G43175	Q3E7L7	138	187	PRU00981	AT5G43175.1
AT5G43290	Q9FHR7	108	173	DNABD	AT5G43290.1
AT5G43410	Q9LSX0	14	72	DNABD	AT5G43410.1
AT5G43650	Q9FIX5	85	134	PRU00981	AT5G43650.1
AT5G43840	Q1PDN3	17	111	DNABD	AT5G43840.1
AT5G44180	Q9FFH1	17	76	DNABD	AT5G44180.1
AT5G44190	Q9FFH0	144	203	DNABD	AT5G44190.1
AT5G44210	Q9FE67	32	89	DNABD	AT5G44210.1
AT5G45050	Q9FL92	1174	1240	DNABD	AT5G45050.1
AT5G45580	C0SVS4	51	76	DNABD	AT5G45580.2
AT5G45580	C0SVS4	20	80	PRU00625	AT5G45580.2
AT5G45710	Q9FK72	11	105	DNABD	AT5G45710.3
AT5G45980	Q6X7J5	51	115	DNABD	AT5G45980.1
AT5G46350	Q9FL26	177	242	DNABD	AT5G46350.1
AT5G46590	Q9LS24	106	164	DNABD	AT5G46590.1
AT5G46590	Q9LS24	6	158	PRU00353	AT5G46590.1
AT5G46690	Q56XR0	85	136	PRU00981	AT5G46690.1
AT5G46760	Q9FIP9	411	460	PRU00981	AT5G46760.1
AT5G46830	Q9LUK7	339	388	PRU00981	AT5G46830.1
AT5G46880	Q9FJS2	111	170	DNABD	AT5G46880.3
AT5G47220	O80338	116	174	DNABD	AT5G47220.1
AT5G47230	O80341	155	213	DNABD	AT5G47230.1
AT5G47370	P46601	127	186	DNABD	AT5G47370.1
AT5G47640	Q9FGJ3	32	38	DNABD	AT5G47640.1
AT5G47670	Q84W66	63	69	DNABD	AT5G47670.3
AT5G48560	Q9FJL4	307	357	PRU00981	AT5G48560.1
AT5G48670	Q9FJK3	1	61	PRU00251	AT5G48670.1
AT5G49240	Q9FJ16	225	275	DNABD	AT5G49240.1
AT5G49450	Q9FGX2	14	77	PRU00978	AT5G49450.1
AT5G49520	Q9FGZ4	215	280	DNABD	AT5G49520.1
AT5G50010	Q9FGB0	253	302	PRU00981	AT5G50010.1
AT5G50915	Q93W88	142	192	PRU00981	AT5G50915.2
AT5G51190	Q8VY90	71	129	DNABD	AT5G51190.1
AT5G51860	Q9FLH5	1	61	PRU00251	AT5G51860.1
AT5G51990	Q9FJ93	53	110	DNABD	AT5G51990.1
AT5G52020	Q9FJ90	64	120	DNABD	AT5G52020.1
AT5G52830	Q9FLX8	159	225	DNABD	AT5G52830.1
AT5G53040	Q9LVU8	130	216	PRU00852	AT5G53040.1
AT5G53210	Q700C7	99	150	PRU00981	AT5G53210.1
AT5G53290	Q9FK12	124	181	DNABD	AT5G53290.1
AT5G53950	O04017	116	175	DNABD	AT5G53950.1
AT5G53950	O04017	17	169	PRU00353	AT5G53950.1
AT5G53980	Q9FN29	8	67	DNABD	AT5G53980.1
AT5G54070	Q9LVW2	69	163	DNABD	AT5G54070.1
AT5G54680	Q9FH37	71	122	PRU00981	AT5G54680.1
AT5G56270	Q9FG77	267	331	DNABD	AT5G56270.1
AT5G56270	Q9FG77	481	546	DNABD	AT5G56270.1
AT5G57390	Q6PQQ3	203	269	DNABD	AT5G57390.1
AT5G57390	Q6PQQ3	305	363	DNABD	AT5G57390.1
AT5G58010	Q9LSQ3	105	154	PRU00981	AT5G58010.1
AT5G58080	Q9FGT7	196	246	DNABD	AT5G58080.1
AT5G58890	Q9FIM0	1	51	PRU00251	AT5G58890.1
AT5G59340	Q6X7K1	10	74	DNABD	AT5G59340.1
AT5G59570	Q9LTH4	138	197	DNABD	AT5G59570.2
AT5G60200	Q84TE9	55	109	PRU00071	AT5G60200.1
AT5G60440	Q9FKK2	6	66	PRU00251	AT5G60440.1
AT5G60450	Q9ZTX9	177	279	DNABD	AT5G60450.1
AT5G60480	Q9FKJ9	147	204	DNABD	AT5G60480.1
AT5G60690	Q9SE43	22	85	DNABD	AT5G60690.1
AT5G60850	Q8LDR0	51	105	PRU00071	AT5G60850.1
AT5G60910	Q38876	3	57	PRU00251	AT5G60910.1
AT5G61270	Q570R7	166	215	PRU00981	AT5G61270.1
AT5G61430	Q9FLJ2	16	166	PRU00353	AT5G61430.1
AT5G61430	Q9FLJ2	113	172	DNABD	AT5G61430.1
AT5G61590	Q9FKG2	106	164	DNABD	AT5G61590.1
AT5G61600	Q9FKG1	87	145	DNABD	AT5G61600.1
AT5G61890	Q9FH54	89	146	DNABD	AT5G61890.1
AT5G62020	Q9SCW4	21	115	DNABD	AT5G62020.1
AT5G62165	Q9FIS1	1	61	PRU00251	AT5G62165.2
AT5G62380	Q9LVA1	107	162	DNABD	AT5G62380.1
AT5G62380	Q9LVA1	7	156	PRU00353	AT5G62380.1
AT5G62430	Q8W1E3	54	108	PRU00071	AT5G62430.1
AT5G62610	Q9LV17	159	209	PRU00981	AT5G62610.2
AT5G62940	Q9FM03	73	127	PRU00071	AT5G62940.1
AT5G64220	Q6NPP4	15	141	DNABD	AT5G64220.2
AT5G64340	Q9FMF4	260	309	PRU00981	AT5G64340.1
AT5G64750	Q9FGF8	184	241	DNABD	AT5G64750.1
AT5G64810	Q93WU9	104	169	DNABD	AT5G64810.1
AT5G65050	Q9FPN7	1	61	PRU00251	AT5G65050.3
AT5G65060	Q9LSR7	1	61	PRU00251	AT5G65060.1
AT5G65210	Q39237	153	363	PRU01147	AT5G65210.2
AT5G65210	Q39237	82	145	PRU00978	AT5G65210.2
AT5G65310	P46667	69	128	DNABD	AT5G65310.1
AT5G65320	Q9FKQ6	99	150	PRU00981	AT5G65320.1
AT5G65410	Q9FKP8	191	254	DNABD	AT5G65410.1
AT5G65510	Q6J9N8	333	391	DNABD	AT5G65510.2
AT5G65510	Q6J9N8	231	297	DNABD	AT5G65510.2
AT5G65590	Q9LSL6	41	95	PRU00071	AT5G65590.1
AT5G65640	Q9LSL1	174	223	PRU00981	AT5G65640.1
AT5G66300	Q9FH59	12	162	PRU00353	AT5G66300.1
AT5G66300	Q9FH59	112	168	DNABD	AT5G66300.1
AT5G66350	Q9XGX0	120	147	DNABD	AT5G66350.1
AT5G66700	Q9LVR0	68	127	DNABD	AT5G66700.1
AT5G66940	Q9FGD6	32	86	PRU00071	AT5G66940.1
AT5G66990	Q9FGD1	142	226	PRU00852	AT5G66990.1
AT5G67000	Q38Q40	120	177	DNABD	AT5G67000.1
AT5G67010	Q9FGC9	89	146	DNABD	AT5G67010.1
AT5G67060	Q9FHA7	128	177	PRU00981	AT5G67060.1
AT5G67110	Q9FHA2	93	142	PRU00981	AT5G67110.1
AT5G67180	Q9FH95	188	245	DNABD	AT5G67180.1
AT5G67180	Q9FH95	96	152	DNABD	AT5G67180.1
AT5G67190	Q9FH94	20	77	DNABD	AT5G67190.1

[truncated: 3 more sheets: Supplementary Table 10, Supplementary Table 11, Supplementary Table 12]
